# Supplementary material for: Fluphenazine dihydro­chloride dimethanol solvate
Source: Acta Crystallogr Sect E Struct Rep Online. 2012 Mar 10;68(Pt 4):o1004–5. doi: 10.1107/S1600536812008707 (PMC3343971; doi:10.1107/S1600536812008707)
Supplement: Supplementary file 1 [file e-68-o1004-sup1.cif]

##############################################################################
#                                                                            #
# This CIF contains the data in a paper accepted for publication in          #
# Acta Crystallographica Section E. It conforms to the requirements of       #
# Notes for Authors for Acta Crystallographica Section E, and has been       #
# peer reviewed under the auspices of the IUCr Commission on Journals.       #
#                                                                            #
# Full details of the Crystallographic Information File format               #
# are given in the paper "The Crystallographic Information File (CIF):       #
# a New Standard Archive File for Crystallography" by S. R. Hall, F. H.      #
# Allen and I. D. Brown [Acta Cryst. (1991), A47, 655-685].                  #
#                                                                            #
# The current version of the core CIF dictionary is obtainable from          #
# ftp://ftp.iucr.org/pub/cif_core.dic.                                       #
#                                                                            #
# Software is freely available for graphical display of the structure(s)     #
# in this CIF. For information consult the CIF software page                 #
# http://www.iucr.org/resources/cif/software.                                #
#                                                                            #
# This file may be used for bona fide research purposes within the           #
# scientific community so long as proper attribution is given to the journal # 
# article from which it was obtained.                                        #
#                                                                            #
##############################################################################
data_I
_audit_creation_method     SHELXL-97
_chemical_name_systematic
;
1-(2-hydroxyethyl)-4-[3-(2-trifluoromethyl-10<i>H</i>-phenothiazin-
10-yl)propyl]piperazine-1,4-diium dichloride dimethanol disolvate
;
_chemical_name_common     'dihydrochloride fluphenazine dimethanol solvate'
_chemical_formula_moiety     'C22 H28 F3 N3 O S 2+, 2(Cl -), 2(C H4 O)'
_chemical_formula_sum     'C24 H36 Cl2 F3 N3 O3 S'
_chemical_formula_iupac     'C22 H28 F3 N3 O S 2+, 2Cl -, 2(C H4 O)'
_chemical_formula_weight     574.53
_chemical_melting_point     ?
_symmetry_cell_setting     orthorhombic
_symmetry_space_group_name_H-M     'P c a 21'
_symmetry_space_group_name_Hall     'P 2c -2ac'
loop_
    _symmetry_equiv_pos_as_xyz
    'x, y, z'
    '-x, -y, z+1/2'
    '-x+1/2, y, z+1/2'
    'x+1/2, -y, z'
_cell_length_a     39.76(2)
_cell_length_b     9.952(8)
_cell_length_c     7.127(5)
_cell_angle_alpha     90.00
_cell_angle_beta     90.00
_cell_angle_gamma     90.00
_cell_volume     2820(3)
_cell_formula_units_Z     4
_cell_measurement_reflns_used     13454
_cell_measurement_theta_min     4.8221
_cell_measurement_theta_max     38.5080
_cell_measurement_temperature     85(2)
_exptl_crystal_description     needle
_exptl_crystal_colour     colourless
_exptl_crystal_size_max     0.24
_exptl_crystal_size_mid     0.02
_exptl_crystal_size_min     0.01
_exptl_crystal_density_diffrn     1.353
_exptl_crystal_density_meas     ?
_exptl_crystal_density_method     'not measured'
_exptl_crystal_F_000     1208
_exptl_absorpt_coefficient_mu     0.354
_exptl_absorpt_correction_type     multi-scan
_exptl_absorpt_process_details
;
(CrysAlis RED; Oxford Diffraction, 2007)
;
_exptl_absorpt_correction_T_min     0.85009
_exptl_absorpt_correction_T_max     1.00000
_exptl_special_details
;
;
_diffrn_ambient_temperature     85(2)
_diffrn_radiation_type     MoK\a
_diffrn_radiation_wavelength     0.71073
_diffrn_radiation_source     'fine-focus sealed tube'
_diffrn_radiation_monochromator     graphite/
_diffrn_measurement_device_type
;
Oxford Diffraction
Xcalibur PX \k-geometry diffractometer with CCD Onyx camera
;
_diffrn_measurement_method     '\w and \f'
_diffrn_detector_area_resol_mean     ?
_diffrn_reflns_number     43952
_diffrn_reflns_av_R_equivalents     0.0521
_diffrn_reflns_av_sigmaI/netI     0.0758
_diffrn_reflns_theta_min     4.83
_diffrn_reflns_theta_max     38.60
_diffrn_reflns_theta_full     25.00
_diffrn_measured_fraction_theta_max     0.983
_diffrn_measured_fraction_theta_full     0.990
_diffrn_reflns_limit_h_min     -69
_diffrn_reflns_limit_h_max     64
_diffrn_reflns_limit_k_min     -17
_diffrn_reflns_limit_k_max     15
_diffrn_reflns_limit_l_min     -12
_diffrn_reflns_limit_l_max     10
_diffrn_standards_number     ?
_diffrn_standards_interval_count     ?
_diffrn_standards_interval_time     ?
_diffrn_standards_decay_%     ?
_refine_special_details
;
Refinement of <i>F</i>^2^ against ALL reflections. The weighted <i>R</i>-factor
<i>wR</i> and goodness of fit <i>S</i> are based on <i>F</i>^2^, conventional
<i>R</i>-factors <i>R</i> are based on <i>F</i>, with <i>F</i> set to zero for
negative <i>F</i>^2^. The threshold expression of <i>F</i>^2^ >
\s(<i>F</i>^2^) is used only for calculating <i>R</i>-factors(gt) <i>etc</i>.
and is not relevant to the choice of reflections for refinement.
<i>R</i>-factors based on <i>F</i>^2^ are statistically about twice as large
as those based on <i>F</i>, and <i>R</i>- factors based on ALL data will be
even larger.
;
_reflns_number_total     13922
_reflns_number_gt     10615
_reflns_threshold_expression     I>2\s(I)
_refine_ls_structure_factor_coef     Fsqd
_refine_ls_matrix_type     full
_refine_ls_R_factor_all     0.1095
_refine_ls_R_factor_gt     0.0836
_refine_ls_wR_factor_gt     0.1891
_refine_ls_wR_factor_ref     0.1973
_refine_ls_goodness_of_fit_ref     1.187
_refine_ls_restrained_S_all     1.187
_refine_ls_number_reflns     13922
_refine_ls_number_parameters     330
_refine_ls_number_restraints     1
_refine_ls_hydrogen_treatment     constr
_refine_ls_weighting_scheme     calc
_refine_ls_weighting_details
         'calc w=1/[\s^2^(Fo^2^)+(0.0620P)^2^+4.2740P] where P=(Fo^2^+2Fc^2^)/3'
_atom_sites_solution_hydrogens     geom
_atom_sites_solution_primary     direct
_atom_sites_solution_secondary     difmap
_refine_ls_shift/su_max     0.001
_refine_ls_shift/su_mean     0.000
_refine_diff_density_max     1.249
_refine_diff_density_min     -0.849
_refine_ls_extinction_method     none
_refine_ls_extinction_coef     ?
_refine_ls_abs_structure_details     'Flack (1983), 5579 Friedel pairs'
_refine_ls_abs_structure_Flack     0.09(7)
loop_
    _atom_type_symbol
    _atom_type_description
    _atom_type_scat_dispersion_real
    _atom_type_scat_dispersion_imag
    _atom_type_scat_source
    'C' 'C' 0.0033 0.0016
                         'International Tables Vol C Tables 4.2.6.8 and 6.1.1.4'
    'H' 'H' 0.0000 0.0000
                         'International Tables Vol C Tables 4.2.6.8 and 6.1.1.4'
    'Cl' 'Cl' 0.1484 0.1585
                         'International Tables Vol C Tables 4.2.6.8 and 6.1.1.4'
    'F' 'F' 0.0171 0.0103
                         'International Tables Vol C Tables 4.2.6.8 and 6.1.1.4'
    'N' 'N' 0.0061 0.0033
                         'International Tables Vol C Tables 4.2.6.8 and 6.1.1.4'
    'O' 'O' 0.0106 0.0060
                         'International Tables Vol C Tables 4.2.6.8 and 6.1.1.4'
    'S' 'S' 0.1246 0.1234
                         'International Tables Vol C Tables 4.2.6.8 and 6.1.1.4'
_computing_data_collection     'CrysAlis CCD (Oxford Diffraction, 2007)'
_computing_cell_refinement     'CrysAlis RED (Oxford Diffraction, 2007)'
_computing_data_reduction     'CrysAlis RED (Oxford Diffraction, 2007)'
_computing_structure_solution     'SHELXS97 (Sheldrick, 2008)'
_computing_structure_refinement     'SHELXL97 (Sheldrick, 2008)'
_computing_molecular_graphics     'XP in SHELXTL (Sheldrick, 2008)'
_computing_publication_material     'SHELXL97 (Sheldrick, 2008)'
loop_
    _atom_site_type_symbol
    _atom_site_label
    _atom_site_fract_x
    _atom_site_fract_y
    _atom_site_fract_z
    _atom_site_U_iso_or_equiv
    _atom_site_adp_type
    _atom_site_calc_flag
    _atom_site_refinement_flags
    _atom_site_occupancy
    _atom_site_symmetry_multiplicity
    _atom_site_disorder_assembly
    _atom_site_disorder_group
    S S1 0.716794(19) 0.15955(8) 0.47197(13) 0.01988(15) Uani d . 1 1 . .
    C C1 0.69059(7) 0.1626(3) 0.2720(4) 0.0141(5) Uani d . 1 1 . .
    C C2 0.69591(8) 0.0733(3) 0.1245(5) 0.0186(6) Uani d . 1 1 . .
    H H2 0.7139 0.0109 0.1301 0.022 Uiso calc R 1 1 . .
    C C3 0.67489(8) 0.0756(3) -0.0306(5) 0.0217(6) Uani d . 1 1 . .
    H H3 0.6781 0.0136 -0.1303 0.026 Uiso calc R 1 1 . .
    C C4 0.64910(8) 0.1692(3) -0.0392(5) 0.0218(5) Uani d . 1 1 . .
    H H4 0.6347 0.1709 -0.1456 0.026 Uiso calc R 1 1 . .
    C C5 0.64397(7) 0.2604(3) 0.1050(5) 0.0178(5) Uani d . 1 1 . .
    H H5 0.6265 0.3251 0.0956 0.021 Uiso calc R 1 1 . .
    C C6 0.66444(7) 0.2571(3) 0.2641(4) 0.0131(4) Uani d . 1 1 . .
    N N6 0.66034(6) 0.3468(2) 0.4191(4) 0.0154(5) Uani d . 1 1 . .
    C C7 0.68982(7) 0.4120(3) 0.4788(4) 0.0146(5) Uani d . 1 1 . .
    C C8 0.69142(8) 0.5497(3) 0.5105(5) 0.0176(5) Uani d . 1 1 . .
    H H8 0.6722 0.6045 0.4893 0.021 Uiso calc R 1 1 . .
    C C9 0.72137(8) 0.6071(3) 0.5736(5) 0.0204(6) Uani d . 1 1 . .
    C C10 0.75000(9) 0.5322(3) 0.5989(5) 0.0219(6) Uani d . 1 1 . .
    H H10 0.7702 0.5731 0.6409 0.026 Uiso calc R 1 1 . .
    C C11 0.74876(8) 0.3957(3) 0.5618(5) 0.0208(6) Uani d . 1 1 . .
    H H11 0.7686 0.3432 0.5746 0.025 Uiso calc R 1 1 . .
    C C12 0.71912(7) 0.3344(3) 0.5065(4) 0.0174(5) Uani d . 1 1 . .
    C C13 0.72107(9) 0.7549(4) 0.6146(6) 0.0288(8) Uani d . 1 1 . .
    F F13A 0.75142(7) 0.8068(2) 0.6355(6) 0.0553(10) Uani d . 1 1 . .
    F F13B 0.70499(8) 0.8260(2) 0.4841(5) 0.0470(7) Uani d . 1 1 . .
    F F13C 0.70460(9) 0.7820(3) 0.7761(5) 0.0500(8) Uani d . 1 1 . .
    C C14 0.62843(7) 0.4191(3) 0.4335(5) 0.0178(5) Uani d . 1 1 . .
    H H14A 0.6242 0.4684 0.3151 0.021 Uiso calc R 1 1 . .
    H H14B 0.6299 0.4858 0.5363 0.021 Uiso calc R 1 1 . .
    C C15 0.59930(7) 0.3231(3) 0.4715(5) 0.0163(5) Uani d . 1 1 . .
    H H15A 0.5998 0.2482 0.3802 0.020 Uiso calc R 1 1 . .
    H H15B 0.6013 0.2850 0.5993 0.020 Uiso calc R 1 1 . .
    C C16 0.56640(6) 0.4003(2) 0.4535(5) 0.0133(4) Uani d . 1 1 . .
    H H16A 0.5691 0.4910 0.5085 0.016 Uiso calc R 1 1 . .
    H H16B 0.5607 0.4111 0.3192 0.016 Uiso calc R 1 1 . .
    N N16 0.53816(6) 0.3281(2) 0.5520(3) 0.0112(4) Uani d . 1 1 . .
    H H16 0.5436 0.3238 0.6788 0.013 Uiso calc R 1 1 . .
    C C17 0.53309(7) 0.1872(3) 0.4842(4) 0.0142(5) Uani d . 1 1 . .
    H H17A 0.5541 0.1354 0.5009 0.017 Uiso calc R 1 1 . .
    H H17B 0.5276 0.1882 0.3488 0.017 Uiso calc R 1 1 . .
    C C18 0.50516(7) 0.1208(3) 0.5911(5) 0.0146(5) Uani d . 1 1 . .
    H H18A 0.5022 0.0278 0.5447 0.018 Uiso calc R 1 1 . .
    H H18B 0.5113 0.1160 0.7256 0.018 Uiso calc R 1 1 . .
    N N18 0.47276(6) 0.1961(2) 0.5704(3) 0.0108(4) Uani d . 1 1 . .
    H H18 0.4676 0.2015 0.4433 0.013 Uiso calc R 1 1 . .
    C C19 0.47808(7) 0.3362(3) 0.6430(4) 0.0132(4) Uani d . 1 1 . .
    H H19A 0.4840 0.3327 0.7779 0.016 Uiso calc R 1 1 . .
    H H19B 0.4570 0.3885 0.6296 0.016 Uiso calc R 1 1 . .
    C C20 0.50609(6) 0.4044(2) 0.5348(4) 0.0101(4) Uani d . 1 1 . .
    H H20A 0.4997 0.4111 0.4008 0.012 Uiso calc R 1 1 . .
    H H20B 0.5093 0.4967 0.5835 0.012 Uiso calc R 1 1 . .
    C C21 0.44365(7) 0.1309(3) 0.6692(4) 0.0150(5) Uani d . 1 1 . .
    H H21A 0.4259 0.1990 0.6905 0.018 Uiso calc R 1 1 . .
    H H21B 0.4512 0.0981 0.7933 0.018 Uiso calc R 1 1 . .
    C C22 0.42902(8) 0.0152(3) 0.5600(5) 0.0170(5) Uani d . 1 1 . .
    H H22A 0.4094 -0.0220 0.6277 0.020 Uiso calc R 1 1 . .
    H H22B 0.4214 0.0468 0.4355 0.020 Uiso calc R 1 1 . .
    O O22 0.45382(7) -0.0860(2) 0.5376(4) 0.0262(5) Uani d . 1 1 . .
    H H22 0.4445 -0.1616 0.5324 0.039 Uiso calc R 1 1 . .
    O O23 0.39180(8) 0.3725(3) 0.5576(5) 0.0333(6) Uani d . 1 1 . .
    H H23 0.4001 0.4451 0.5190 0.050 Uiso calc R 1 1 . .
    C C23 0.36311(18) 0.3410(7) 0.4515(13) 0.071(2) Uani d . 1 1 . .
    H H23A 0.3484 0.4200 0.4441 0.106 Uiso calc R 1 1 . .
    H H23B 0.3510 0.2669 0.5115 0.106 Uiso calc R 1 1 . .
    H H23C 0.3699 0.3142 0.3247 0.106 Uiso calc R 1 1 . .
    O O24 0.40656(6) 0.0214(2) 0.0563(4) 0.0233(5) Uani d . 1 1 . .
    H H24 0.4190 0.0875 0.0808 0.035 Uiso calc R 1 1 . .
    C C24 0.37321(9) 0.0675(5) 0.0181(6) 0.0335(9) Uani d . 1 1 . .
    H H24A 0.3639 0.1101 0.1306 0.050 Uiso calc R 1 1 . .
    H H24B 0.3591 -0.0090 -0.0179 0.050 Uiso calc R 1 1 . .
    H H24C 0.3738 0.1328 -0.0847 0.050 Uiso calc R 1 1 . .
    Cl Cl1 0.459485(19) 0.24652(8) 0.15078(11) 0.01844(13) Uani d . 1 1 . .
    Cl Cl2 0.562033(17) 0.38032(7) 0.94712(10) 0.01575(12) Uani d . 1 1 . .
loop_
    _atom_site_aniso_label
    _atom_site_aniso_U_11
    _atom_site_aniso_U_22
    _atom_site_aniso_U_33
    _atom_site_aniso_U_12
    _atom_site_aniso_U_13
    _atom_site_aniso_U_23
    S1 0.0209(3) 0.0132(3) 0.0255(4) 0.0016(2) -0.0071(3) 0.0018(3)
    C1 0.0136(11) 0.0084(10) 0.0203(13) -0.0007(9) -0.0001(9) 0.0013(9)
    C2 0.0164(11) 0.0105(11) 0.0289(17) 0.0025(9) 0.0035(11) -0.0022(10)
    C3 0.0259(13) 0.0161(12) 0.0230(15) 0.0017(10) 0.0032(13) -0.0057(12)
    C4 0.0257(13) 0.0220(13) 0.0175(13) 0.0010(11) -0.0047(12) -0.0027(13)
    C5 0.0160(12) 0.0170(12) 0.0203(14) 0.0028(10) -0.0017(10) -0.0001(10)
    C6 0.0135(10) 0.0061(9) 0.0198(13) -0.0007(8) 0.0023(9) -0.0009(9)
    N6 0.0128(9) 0.0112(9) 0.0223(13) 0.0003(8) 0.0018(8) -0.0045(8)
    C7 0.0162(10) 0.0123(10) 0.0153(12) 0.0000(8) -0.0009(9) -0.0019(9)
    C8 0.0164(11) 0.0110(11) 0.0253(15) -0.0001(9) 0.0000(10) -0.0015(10)
    C9 0.0211(13) 0.0143(12) 0.0258(15) -0.0048(10) -0.0021(12) -0.0064(11)
    C10 0.0200(13) 0.0205(14) 0.0253(16) -0.0021(11) -0.0043(12) -0.0034(12)
    C11 0.0181(12) 0.0198(14) 0.0246(15) 0.0008(10) -0.0057(11) -0.0019(12)
    C12 0.0163(11) 0.0175(12) 0.0184(14) 0.0012(10) -0.0041(10) -0.0004(10)
    C13 0.0258(15) 0.0192(15) 0.041(2) -0.0062(12) 0.0014(14) -0.0085(15)
    F13A 0.0261(11) 0.0234(11) 0.116(3) -0.0107(10) 0.0014(16) -0.0251(15)
    F13B 0.0628(17) 0.0125(9) 0.066(2) -0.0013(10) -0.0150(16) -0.0016(11)
    F13C 0.066(2) 0.0277(13) 0.0561(19) -0.0046(13) 0.0231(16) -0.0180(13)
    C14 0.0139(10) 0.0171(12) 0.0224(14) 0.0014(9) 0.0035(11) -0.0034(11)
    C15 0.0135(10) 0.0122(10) 0.0233(14) 0.0015(8) 0.0036(10) -0.0010(11)
    C16 0.0135(10) 0.0110(10) 0.0153(11) 0.0004(7) 0.0025(10) -0.0001(10)
    N16 0.0117(9) 0.0114(9) 0.0104(9) 0.0011(7) -0.0015(7) -0.0008(8)
    C17 0.0143(10) 0.0095(10) 0.0187(13) 0.0009(8) -0.0010(9) -0.0022(9)
    C18 0.0161(11) 0.0062(9) 0.0216(13) 0.0014(8) -0.0022(10) -0.0014(9)
    N18 0.0133(9) 0.0072(8) 0.0118(10) 0.0012(7) -0.0008(8) 0.0006(7)
    C19 0.0155(10) 0.0084(9) 0.0156(11) -0.0011(8) 0.0013(9) -0.0011(9)
    C20 0.0140(10) 0.0037(9) 0.0127(11) 0.0007(7) -0.0002(8) 0.0011(7)
    C21 0.0168(11) 0.0126(11) 0.0157(12) -0.0032(9) 0.0031(9) 0.0008(9)
    C22 0.0212(12) 0.0118(11) 0.0179(13) -0.0033(9) 0.0008(10) 0.0016(10)
    O22 0.0263(11) 0.0120(9) 0.0404(15) -0.0039(8) 0.0014(11) -0.0060(10)
    O23 0.0375(15) 0.0228(13) 0.0394(17) -0.0038(11) -0.0043(13) 0.0034(12)
    C23 0.080(4) 0.055(3) 0.077(4) -0.036(3) -0.038(4) 0.013(3)
    O24 0.0189(10) 0.0157(10) 0.0353(14) -0.0021(8) 0.0012(10) -0.0041(10)
    C24 0.0175(14) 0.045(2) 0.038(2) 0.0028(15) 0.0015(14) -0.0069(17)
    Cl1 0.0254(3) 0.0182(3) 0.0118(2) -0.0055(3) -0.0041(3) 0.0017(2)
    Cl2 0.0212(3) 0.0131(2) 0.0129(3) 0.0022(2) -0.0034(2) -0.0012(2)
_geom_special_details
;
All e.s.d.'s (except the e.s.d. in the dihedral angle between two l.s. planes)
are estimated using the full covariance matrix. The cell e.s.d.'s are taken
into account individually in the estimation of e.s.d.'s in distances, angles
and torsion angles; correlations between e.s.d.'s in cell parameters are only
used when they are defined by crystal symmetry. An approximate (isotropic)
treatment of cell e.s.d.'s is used for estimating e.s.d.'s involving l.s.
planes.
;
loop_
    _geom_bond_atom_site_label_1
    _geom_bond_atom_site_label_2
    _geom_bond_site_symmetry_2
    _geom_bond_distance
    _geom_bond_publ_flag
    S1 C12 . 1.760(4) ?
    S1 C1 . 1.766(3) ?
    C1 C2 . 1.393(4) ?
    C1 C6 . 1.403(4) ?
    C2 C3 . 1.386(5) ?
    C2 H2 . 0.9500 ?
    C3 C4 . 1.387(4) ?
    C3 H3 . 0.9500 ?
    C4 C5 . 1.386(5) ?
    C4 H4 . 0.9500 ?
    C5 C6 . 1.396(4) ?
    C5 H5 . 0.9500 ?
    C6 N6 . 1.430(4) ?
    N6 C7 . 1.406(4) ?
    N6 C14 . 1.462(4) ?
    C7 C8 . 1.390(4) ?
    C7 C12 . 1.412(4) ?
    C8 C9 . 1.395(4) ?
    C8 H8 . 0.9500 ?
    C9 C10 . 1.373(5) ?
    C9 C13 . 1.499(5) ?
    C10 C11 . 1.385(5) ?
    C10 H10 . 0.9500 ?
    C11 C12 . 1.385(4) ?
    C11 H11 . 0.9500 ?
    C13 F13A . 1.321(4) ?
    C13 F13B . 1.332(5) ?
    C13 F13C . 1.352(5) ?
    C14 C15 . 1.526(4) ?
    C14 H14A . 0.9900 ?
    C14 H14B . 0.9900 ?
    C15 C16 . 1.522(4) ?
    C15 H15A . 0.9900 ?
    C15 H15B . 0.9900 ?
    C16 N16 . 1.507(4) ?
    C16 H16A . 0.9900 ?
    C16 H16B . 0.9900 ?
    N16 C20 . 1.489(3) ?
    N16 C17 . 1.497(4) ?
    N16 H16 . 0.9300 ?
    C17 C18 . 1.500(4) ?
    C17 H17A . 0.9900 ?
    C17 H17B . 0.9900 ?
    C18 N18 . 1.498(4) ?
    C18 H18A . 0.9900 ?
    C18 H18B . 0.9900 ?
    N18 C19 . 1.502(4) ?
    N18 C21 . 1.502(4) ?
    N18 H18 . 0.9300 ?
    C19 C20 . 1.516(4) ?
    C19 H19A . 0.9900 ?
    C19 H19B . 0.9900 ?
    C20 H20A . 0.9900 ?
    C20 H20B . 0.9900 ?
    C21 C22 . 1.507(4) ?
    C21 H21A . 0.9900 ?
    C21 H21B . 0.9900 ?
    C22 O22 . 1.418(4) ?
    C22 H22A . 0.9900 ?
    C22 H22B . 0.9900 ?
    O22 H22 . 0.8400 ?
    O23 C23 . 1.404(7) ?
    O23 H23 . 0.8400 ?
    C23 H23A . 0.9800 ?
    C23 H23B . 0.9800 ?
    C23 H23C . 0.9800 ?
    O24 C24 . 1.429(4) ?
    O24 H24 . 0.8400 ?
    C24 H24A . 0.9800 ?
    C24 H24B . 0.9800 ?
    C24 H24C . 0.9800 ?
loop_
    _geom_angle_atom_site_label_1
    _geom_angle_atom_site_label_2
    _geom_angle_atom_site_label_3
    _geom_angle_site_symmetry_1
    _geom_angle_site_symmetry_3
    _geom_angle
    _geom_angle_publ_flag
    C12 S1 C1 . . 97.29(14) ?
    C2 C1 C6 . . 120.6(3) ?
    C2 C1 S1 . . 120.6(2) ?
    C6 C1 S1 . . 118.8(2) ?
    C3 C2 C1 . . 120.0(3) ?
    C3 C2 H2 . . 120.0 ?
    C1 C2 H2 . . 120.0 ?
    C2 C3 C4 . . 119.5(3) ?
    C2 C3 H3 . . 120.3 ?
    C4 C3 H3 . . 120.3 ?
    C5 C4 C3 . . 121.1(3) ?
    C5 C4 H4 . . 119.5 ?
    C3 C4 H4 . . 119.5 ?
    C4 C5 C6 . . 120.1(3) ?
    C4 C5 H5 . . 120.0 ?
    C6 C5 H5 . . 120.0 ?
    C5 C6 C1 . . 118.7(3) ?
    C5 C6 N6 . . 123.1(3) ?
    C1 C6 N6 . . 118.2(3) ?
    C7 N6 C6 . . 115.3(2) ?
    C7 N6 C14 . . 118.4(2) ?
    C6 N6 C14 . . 117.4(2) ?
    C8 C7 N6 . . 122.8(3) ?
    C8 C7 C12 . . 118.6(3) ?
    N6 C7 C12 . . 118.6(3) ?
    C7 C8 C9 . . 119.7(3) ?
    C7 C8 H8 . . 120.2 ?
    C9 C8 H8 . . 120.2 ?
    C10 C9 C8 . . 121.9(3) ?
    C10 C9 C13 . . 120.9(3) ?
    C8 C9 C13 . . 117.2(3) ?
    C9 C10 C11 . . 118.6(3) ?
    C9 C10 H10 . . 120.7 ?
    C11 C10 H10 . . 120.7 ?
    C12 C11 C10 . . 121.1(3) ?
    C12 C11 H11 . . 119.5 ?
    C10 C11 H11 . . 119.5 ?
    C11 C12 C7 . . 120.1(3) ?
    C11 C12 S1 . . 121.3(2) ?
    C7 C12 S1 . . 118.6(2) ?
    F13A C13 F13B . . 108.0(4) ?
    F13A C13 F13C . . 105.6(3) ?
    F13B C13 F13C . . 104.8(3) ?
    F13A C13 C9 . . 113.5(3) ?
    F13B C13 C9 . . 112.9(3) ?
    F13C C13 C9 . . 111.4(3) ?
    N6 C14 C15 . . 111.3(2) ?
    N6 C14 H14A . . 109.4 ?
    C15 C14 H14A . . 109.4 ?
    N6 C14 H14B . . 109.4 ?
    C15 C14 H14B . . 109.4 ?
    H14A C14 H14B . . 108.0 ?
    C16 C15 C14 . . 108.8(2) ?
    C16 C15 H15A . . 109.9 ?
    C14 C15 H15A . . 109.9 ?
    C16 C15 H15B . . 109.9 ?
    C14 C15 H15B . . 109.9 ?
    H15A C15 H15B . . 108.3 ?
    N16 C16 C15 . . 111.1(2) ?
    N16 C16 H16A . . 109.4 ?
    C15 C16 H16A . . 109.4 ?
    N16 C16 H16B . . 109.4 ?
    C15 C16 H16B . . 109.4 ?
    H16A C16 H16B . . 108.0 ?
    C20 N16 C17 . . 109.6(2) ?
    C20 N16 C16 . . 110.9(2) ?
    C17 N16 C16 . . 113.4(2) ?
    C20 N16 H16 . . 107.6 ?
    C17 N16 H16 . . 107.6 ?
    C16 N16 H16 . . 107.6 ?
    N16 C17 C18 . . 110.4(2) ?
    N16 C17 H17A . . 109.6 ?
    C18 C17 H17A . . 109.6 ?
    N16 C17 H17B . . 109.6 ?
    C18 C17 H17B . . 109.6 ?
    H17A C17 H17B . . 108.1 ?
    N18 C18 C17 . . 111.5(2) ?
    N18 C18 H18A . . 109.3 ?
    C17 C18 H18A . . 109.3 ?
    N18 C18 H18B . . 109.3 ?
    C17 C18 H18B . . 109.3 ?
    H18A C18 H18B . . 108.0 ?
    C18 N18 C19 . . 108.0(2) ?
    C18 N18 C21 . . 113.6(2) ?
    C19 N18 C21 . . 110.3(2) ?
    C18 N18 H18 . . 108.2 ?
    C19 N18 H18 . . 108.2 ?
    C21 N18 H18 . . 108.2 ?
    N18 C19 C20 . . 110.1(2) ?
    N18 C19 H19A . . 109.6 ?
    C20 C19 H19A . . 109.6 ?
    N18 C19 H19B . . 109.6 ?
    C20 C19 H19B . . 109.6 ?
    H19A C19 H19B . . 108.1 ?
    N16 C20 C19 . . 111.0(2) ?
    N16 C20 H20A . . 109.4 ?
    C19 C20 H20A . . 109.4 ?
    N16 C20 H20B . . 109.4 ?
    C19 C20 H20B . . 109.4 ?
    H20A C20 H20B . . 108.0 ?
    N18 C21 C22 . . 112.7(2) ?
    N18 C21 H21A . . 109.1 ?
    C22 C21 H21A . . 109.1 ?
    N18 C21 H21B . . 109.1 ?
    C22 C21 H21B . . 109.1 ?
    H21A C21 H21B . . 107.8 ?
    O22 C22 C21 . . 109.4(3) ?
    O22 C22 H22A . . 109.8 ?
    C21 C22 H22A . . 109.8 ?
    O22 C22 H22B . . 109.8 ?
    C21 C22 H22B . . 109.8 ?
    H22A C22 H22B . . 108.2 ?
    C22 O22 H22 . . 109.5 ?
    C23 O23 H23 . . 109.5 ?
    O23 C23 H23A . . 109.5 ?
    O23 C23 H23B . . 109.5 ?
    H23A C23 H23B . . 109.5 ?
    O23 C23 H23C . . 109.5 ?
    H23A C23 H23C . . 109.5 ?
    H23B C23 H23C . . 109.5 ?
    C24 O24 H24 . . 109.5 ?
    O24 C24 H24A . . 109.5 ?
    O24 C24 H24B . . 109.5 ?
    H24A C24 H24B . . 109.5 ?
    O24 C24 H24C . . 109.5 ?
    H24A C24 H24C . . 109.5 ?
    H24B C24 H24C . . 109.5 ?
loop_
    _geom_torsion_atom_site_label_1
    _geom_torsion_atom_site_label_2
    _geom_torsion_atom_site_label_3
    _geom_torsion_atom_site_label_4
    _geom_torsion_site_symmetry_1
    _geom_torsion_site_symmetry_2
    _geom_torsion_site_symmetry_3
    _geom_torsion_site_symmetry_4
    _geom_torsion
    _geom_torsion_publ_flag
    C12 S1 C1 C2 . . . . 141.0(3) ?
    C12 S1 C1 C6 . . . . -38.6(3) ?
    C6 C1 C2 C3 . . . . -1.2(4) ?
    S1 C1 C2 C3 . . . . 179.2(2) ?
    C1 C2 C3 C4 . . . . 1.4(5) ?
    C2 C3 C4 C5 . . . . -0.1(5) ?
    C3 C4 C5 C6 . . . . -1.4(5) ?
    C4 C5 C6 C1 . . . . 1.6(4) ?
    C4 C5 C6 N6 . . . . -179.2(3) ?
    C2 C1 C6 C5 . . . . -0.3(4) ?
    S1 C1 C6 C5 . . . . 179.3(2) ?
    C2 C1 C6 N6 . . . . -179.5(3) ?
    S1 C1 C6 N6 . . . . 0.1(4) ?
    C5 C6 N6 C7 . . . . -130.1(3) ?
    C1 C6 N6 C7 . . . . 49.0(4) ?
    C5 C6 N6 C14 . . . . 16.7(4) ?
    C1 C6 N6 C14 . . . . -164.1(3) ?
    C6 N6 C7 C8 . . . . 131.6(3) ?
    C14 N6 C7 C8 . . . . -14.9(5) ?
    C6 N6 C7 C12 . . . . -47.9(4) ?
    C14 N6 C7 C12 . . . . 165.6(3) ?
    N6 C7 C8 C9 . . . . 178.6(3) ?
    C12 C7 C8 C9 . . . . -1.9(5) ?
    C7 C8 C9 C10 . . . . 2.6(5) ?
    C7 C8 C9 C13 . . . . -177.0(3) ?
    C8 C9 C10 C11 . . . . -0.6(6) ?
    C13 C9 C10 C11 . . . . 179.0(3) ?
    C9 C10 C11 C12 . . . . -2.1(6) ?
    C10 C11 C12 C7 . . . . 2.8(5) ?
    C10 C11 C12 S1 . . . . -176.4(3) ?
    C8 C7 C12 C11 . . . . -0.7(5) ?
    N6 C7 C12 C11 . . . . 178.8(3) ?
    C8 C7 C12 S1 . . . . 178.4(2) ?
    N6 C7 C12 S1 . . . . -2.0(4) ?
    C1 S1 C12 C11 . . . . -141.1(3) ?
    C1 S1 C12 C7 . . . . 39.8(3) ?
    C10 C9 C13 F13A . . . . 13.7(6) ?
    C8 C9 C13 F13A . . . . -166.8(4) ?
    C10 C9 C13 F13B . . . . 137.1(4) ?
    C8 C9 C13 F13B . . . . -43.4(5) ?
    C10 C9 C13 F13C . . . . -105.3(4) ?
    C8 C9 C13 F13C . . . . 74.2(5) ?
    C7 N6 C14 C15 . . . . -148.0(3) ?
    C6 N6 C14 C15 . . . . 66.1(4) ?
    N6 C14 C15 C16 . . . . -170.9(3) ?
    C14 C15 C16 N16 . . . . -160.3(3) ?
    C15 C16 N16 C20 . . . . 179.7(2) ?
    C15 C16 N16 C17 . . . . -56.5(3) ?
    C20 N16 C17 C18 . . . . -56.8(3) ?
    C16 N16 C17 C18 . . . . 178.8(2) ?
    N16 C17 C18 N18 . . . . 59.1(3) ?
    C17 C18 N18 C19 . . . . -59.3(3) ?
    C17 C18 N18 C21 . . . . 177.9(2) ?
    C18 N18 C19 C20 . . . . 58.7(3) ?
    C21 N18 C19 C20 . . . . -176.6(2) ?
    C17 N16 C20 C19 . . . . 57.3(3) ?
    C16 N16 C20 C19 . . . . -176.8(2) ?
    N18 C19 C20 N16 . . . . -59.3(3) ?
    C18 N18 C21 C22 . . . . -79.5(3) ?
    C19 N18 C21 C22 . . . . 159.0(2) ?
    N18 C21 C22 O22 . . . . 61.8(3) ?
loop_
    _geom_hbond_atom_site_label_D
    _geom_hbond_atom_site_label_H
    _geom_hbond_atom_site_label_A
    _geom_hbond_site_symmetry_A
    _geom_hbond_distance_DH
    _geom_hbond_distance_HA
    _geom_hbond_distance_DA
    _geom_hbond_angle_DHA
    N16 H16 Cl2 . 0.93 2.12 3.017(3) 160.5
    N18 H18 Cl1 . 0.93 2.16 3.078(3) 170.5
    O24 H24 Cl1 . 0.84 2.31 3.147(3) 171.5
    O22 H22 Cl2 2_654 0.84 2.27 3.065(3) 156.8
    O23 H23 Cl2 2_664 0.84 2.36 3.169(3) 162.8
    C18 H18A O22 . 0.99 2.23 2.924(4) 125.9
    C21 H21A O23 . 0.99 2.39 3.266(5) 146.9
    C2 H2 F13A 3_644 0.95 2.45 3.381(4) 165.0
    C14 H14A O23 2_664 0.99 2.51 3.482(5) 168.5
    C17 H17A O24 2_655 0.99 2.24 3.215(4) 166.4
    C17 H17B O22 2_654 0.99 2.55 3.379(5) 141.2
    C16 H16B Cl2 1_554 0.99 2.67 3.619(4) 160.7
    C19 H19B Cl2 2_664 0.99 2.75 3.529(3) 136.0
_iucr_refine_instructions_details
;
TITL JS1.INS in Pca21
CELL  0.71073   39.764    9.952    7.127    90.00    90.00    90.00
ZERR  4           0.020    0.008    0.005     0.00     0.00     0.00
LATT  -1
SYMM             - X ,            - Y ,    0.50000 + Z
SYMM     0.50000 - X ,              Y ,    0.50000 + Z
SYMM     0.50000 + X ,            - Y ,              Z
SFAC  C  H Cl  F  N  O  S
UNIT    96  144   8  12  12  12   4
L.S. 100
FMAP 2
PLAN -20
TEMP -188
ACTA 50
BOND $H
EQIV $1 1-x, -y, -0.5+z
EQIV $2 1-x, 1-y, -0.5+z
EQIV $3 1.5-x,-1+y,-0.5+z
EQIV $4 1-x, 1-y, -0.5+z
EQIV $5 1-x, -y,0.5+z
EQIV $6 1-x, -y, -0.5+z
EQIV $7 x, y, -1+z
EQIV $8 1-x, 1-y, -0.5+z
HTAB N16  CL2
HTAB N18  CL1
HTAB O24 CL1
HTAB O22 CL2_$1
HTAB O23 CL2_$2
HTAB C18 O22
HTAB C21 O23
HTAB C2 F13A_$3
HTAB C14 O23_$4
HTAB C17 O24_$5
HTAB C17 O22_$6
HTAB C16 CL2_$7
HTAB C19 CL2_$8
CONF
WGHT    0.062000    4.274000
FVAR       1.71813
S1    7    0.716794    0.159553    0.471967    11.00000    0.02095    0.01320 =
         0.02550    0.00178   -0.00707    0.00155
C1    1    0.690588    0.162584    0.271997    11.00000    0.01365    0.00842 =
         0.02030    0.00132   -0.00013   -0.00069
C2    1    0.695910    0.073345    0.124464    11.00000    0.01644    0.01054 =
         0.02891   -0.00224    0.00353    0.00248
AFIX  43
H2    2    0.713947    0.010882    0.130130    11.00000   -1.20000
AFIX   0
C3    1    0.674892    0.075644   -0.030650    11.00000    0.02589    0.01614 =
         0.02302   -0.00575    0.00318    0.00165
AFIX  43
H3    2    0.678129    0.013594   -0.130320    11.00000   -1.20000
AFIX   0
C4    1    0.649101    0.169243   -0.039195    11.00000    0.02569    0.02203 =
         0.01753   -0.00266   -0.00467    0.00098
AFIX  43
H4    2    0.634718    0.170915   -0.145605    11.00000   -1.20000
AFIX   0
C5    1    0.643974    0.260360    0.104987    11.00000    0.01597    0.01701 =
         0.02032   -0.00014   -0.00167    0.00280
AFIX  43
H5    2    0.626508    0.325140    0.095578    11.00000   -1.20000
AFIX   0
C6    1    0.664443    0.257097    0.264074    11.00000    0.01352    0.00609 =
         0.01980   -0.00093    0.00229   -0.00073
N6    5    0.660340    0.346847    0.419060    11.00000    0.01285    0.01116 =
         0.02232   -0.00452    0.00177    0.00033
C7    1    0.689815    0.412021    0.478824    11.00000    0.01615    0.01231 =
         0.01525   -0.00187   -0.00088    0.00002
C8    1    0.691415    0.549719    0.510482    11.00000    0.01641    0.01103 =
         0.02533   -0.00151    0.00003   -0.00009
AFIX  43
H8    2    0.672215    0.604454    0.489268    11.00000   -1.20000
AFIX   0
C9    1    0.721367    0.607112    0.573575    11.00000    0.02112    0.01432 =
         0.02584   -0.00645   -0.00209   -0.00482
C10   1    0.750000    0.532173    0.598857    11.00000    0.01997    0.02050 =
         0.02529   -0.00340   -0.00432   -0.00214
AFIX  43
H10   2    0.770228    0.573095    0.640861    11.00000   -1.20000
AFIX   0
C11   1    0.748765    0.395683    0.561831    11.00000    0.01807    0.01984 =
         0.02462   -0.00195   -0.00575    0.00077
AFIX  43
H11   2    0.768587    0.343190    0.574625    11.00000   -1.20000
AFIX   0
C12   1    0.719116    0.334441    0.506466    11.00000    0.01628    0.01750 =
         0.01843   -0.00038   -0.00411    0.00122
C13   1    0.721072    0.754871    0.614559    11.00000    0.02583    0.01916 =
         0.04131   -0.00847    0.00137   -0.00616
F13A  4    0.751424    0.806782    0.635517    11.00000    0.02610    0.02341 =
         0.11632   -0.02511    0.00140   -0.01066
F13B  4    0.704989    0.825972    0.484126    11.00000    0.06282    0.01251 =
         0.06555   -0.00162   -0.01499   -0.00132
F13C  4    0.704601    0.782008    0.776082    11.00000    0.06626    0.02773 =
         0.05606   -0.01796    0.02314   -0.00461
C14   1    0.628433    0.419132    0.433475    11.00000    0.01390    0.01711 =
         0.02239   -0.00336    0.00349    0.00136
AFIX  23
H14A  2    0.624186    0.468371    0.315124    11.00000   -1.20000
H14B  2    0.629865    0.485768    0.536303    11.00000   -1.20000
AFIX   0
C15   1    0.599296    0.323134    0.471484    11.00000    0.01346    0.01218 =
         0.02331   -0.00102    0.00364    0.00153
AFIX  23
H15A  2    0.599759    0.248179    0.380195    11.00000   -1.20000
H15B  2    0.601336    0.285025    0.599289    11.00000   -1.20000
AFIX   0
C16   1    0.566396    0.400322    0.453545    11.00000    0.01349    0.01101 =
         0.01534   -0.00010    0.00246    0.00037
AFIX  23
H16A  2    0.569133    0.491013    0.508544    11.00000   -1.20000
H16B  2    0.560708    0.411112    0.319151    11.00000   -1.20000
AFIX   0
N16   5    0.538156    0.328118    0.552044    11.00000    0.01174    0.01140 =
         0.01038   -0.00077   -0.00152    0.00111
AFIX  13
H16   2    0.543573    0.323825    0.678844    11.00000   -1.20000
AFIX   0
C17   1    0.533091    0.187204    0.484190    11.00000    0.01433    0.00953 =
         0.01874   -0.00222   -0.00102    0.00090
AFIX  23
H17A  2    0.554134    0.135410    0.500929    11.00000   -1.20000
H17B  2    0.527551    0.188239    0.348772    11.00000   -1.20000
AFIX   0
C18   1    0.505163    0.120808    0.591129    11.00000    0.01614    0.00620 =
         0.02158   -0.00144   -0.00222    0.00137
AFIX  23
H18A  2    0.502163    0.027827    0.544675    11.00000   -1.20000
H18B  2    0.511283    0.116037    0.725609    11.00000   -1.20000
AFIX   0
N18   5    0.472762    0.196096    0.570397    11.00000    0.01332    0.00720 =
         0.01179    0.00063   -0.00082    0.00124
AFIX  13
H18   2    0.467648    0.201483    0.443288    11.00000   -1.20000
AFIX   0
C19   1    0.478082    0.336166    0.643037    11.00000    0.01551    0.00844 =
         0.01560   -0.00113    0.00127   -0.00111
AFIX  23
H19A  2    0.483967    0.332738    0.777923    11.00000   -1.20000
H19B  2    0.457045    0.388498    0.629643    11.00000   -1.20000
AFIX   0
C20   1    0.506094    0.404445    0.534777    11.00000    0.01403    0.00368 =
         0.01273    0.00112   -0.00017    0.00069
AFIX  23
H20A  2    0.499724    0.411081    0.400813    11.00000   -1.20000
H20B  2    0.509331    0.496702    0.583491    11.00000   -1.20000
AFIX   0
C21   1    0.443649    0.130946    0.669211    11.00000    0.01685    0.01258 =
         0.01569    0.00085    0.00311   -0.00317
AFIX  23
H21A  2    0.425887    0.198964    0.690509    11.00000   -1.20000
H21B  2    0.451234    0.098114    0.793320    11.00000   -1.20000
AFIX   0
C22   1    0.429019    0.015152    0.560010    11.00000    0.02117    0.01182 =
         0.01786    0.00156    0.00082   -0.00333
AFIX  23
H22A  2    0.409371   -0.022022    0.627717    11.00000   -1.20000
H22B  2    0.421356    0.046795    0.435450    11.00000   -1.20000
AFIX   0
O22   6    0.453822   -0.085989    0.537552    11.00000    0.02634    0.01196 =
         0.04037   -0.00597    0.00138   -0.00387
AFIX 147
H22   2    0.444483   -0.161610    0.532432    11.00000   -1.50000
AFIX   0
O23   6    0.391796    0.372541    0.557590    11.00000    0.03749    0.02285 =
         0.03944    0.00335   -0.00431   -0.00377
AFIX 147
H23   2    0.400058    0.445130    0.518961    11.00000   -1.50000
AFIX   0
C23   1    0.363110    0.341030    0.451490    11.00000    0.08013    0.05522 =
         0.07743    0.01319   -0.03800   -0.03591
AFIX 137
H23A  2    0.348439    0.419979    0.444145    11.00000   -1.50000
H23B  2    0.350964    0.266918    0.511531    11.00000   -1.50000
H23C  2    0.369905    0.314200    0.324735    11.00000   -1.50000
AFIX   0
O24   6    0.406556    0.021423    0.056280    11.00000    0.01895    0.01567 =
         0.03534   -0.00409    0.00124   -0.00206
AFIX 147
H24   2    0.418955    0.087463    0.080813    11.00000   -1.50000
AFIX   0
C24   1    0.373209    0.067474    0.018072    11.00000    0.01753    0.04471 =
         0.03826   -0.00690    0.00146    0.00277
AFIX 137
H24A  2    0.363901    0.110123    0.130609    11.00000   -1.50000
H24B  2    0.359066   -0.008956   -0.017864    11.00000   -1.50000
H24C  2    0.373791    0.132831   -0.084728    11.00000   -1.50000
AFIX   0
CL1   3    0.459485    0.246521    0.150779    11.00000    0.02536    0.01817 =
         0.01180    0.00166   -0.00409   -0.00555
CL2   3    0.562033    0.380321    0.947117    11.00000    0.02121    0.01314 =
         0.01291   -0.00118   -0.00343    0.00215
HKLF 4 1  0.0000  0.0000 -1.0000  0.0000 -1.0000  0.0000 -1.0000  0.0000  0.0000
REM  JS1.INS in Pca21
REM R1 =  0.0836 for  10615 Fo > 4sig(Fo)  and  0.1095 for all  13922 data
REM    330 parameters refined using      1 restraints
END
WGHT      0.0620      4.2739
REM Highest difference peak  1.249,  deepest hole -0.849,  1-sigma level  0.125
Q1    1   0.4594  0.3213  0.1549  11.00000  0.05    1.25
Q2    1   0.4558  0.1627  0.1560  11.00000  0.05    0.99
Q3    1   0.7174  0.2411  0.4827  11.00000  0.05    0.89
Q4    1   0.4371 -0.4654  0.4434  11.00000  0.05    0.88
Q5    1   0.7043  0.8991  0.4856  11.00000  0.05    0.75
Q6    1   0.4491 -0.2808  0.4833  11.00000  0.05    0.72
Q7    1   0.4703  0.2669  0.5980  11.00000  0.05    0.65
Q8    1   0.7112  0.0561  0.4716  11.00000  0.05    0.63
Q9    1   0.6907  0.4819  0.4888  11.00000  0.05    0.63
Q10   1   0.5051  0.4873  0.5377  11.00000  0.05    0.59
Q11   1   0.4486 -0.0649  0.4426  11.00000  0.05    0.57
Q12   1   0.4714  0.1644  0.1534  11.00000  0.05    0.56
Q13   1   0.5088  0.3142  0.5287  11.00000  0.05    0.56
Q14   1   0.7233  0.6840  0.5783  11.00000  0.05    0.55
Q15   1   0.3917  0.2868  0.5398  11.00000  0.05    0.54
Q16   1   0.7084  0.3943  0.4892  11.00000  0.05    0.53
Q17   1   0.6894  0.6384  0.5136  11.00000  0.05    0.51
Q18   1   0.6983  0.3226  0.4659  11.00000  0.05    0.50
Q19   1   0.4829  0.2920  0.1894  11.00000  0.05    0.50
Q20   1   0.4644  0.0429  0.1499  11.00000  0.05    0.50
;
data_global
_journal_date_recd_electronic     2012-02-21
_journal_date_accepted     2012-02-27
_journal_name_full     'Acta Crystallographica, Section E'
_journal_year     2012
_journal_volume     68
_journal_issue      4
_journal_page_first     o1004
_journal_page_last     o1005
_journal_paper_category     QO
_journal_paper_doi     10.1107/S1600536812008707
_journal_coeditor_code     BT5828
_publ_contact_author_name     'Joanna Petrus'
_publ_contact_author_address
;
Faculty of Chemistry
University of Wroclaw
50-383 Wroclaw
F. Joliot-Curie 14
Poland
;
_publ_contact_author_email     joanna.petrus@chem.uni.wroc.pl
_publ_contact_author_fax     '+48-71-328-2348'
_publ_contact_author_phone     '+48-71-375-7209'
_publ_section_title
;
Fluphenazine dihydrochloride dimethanol solvate
;
loop_
    _publ_author_name
    _publ_author_address
    'Petrus, Joanna'
;
Faculty of Chemistry
University of Wroclaw
14 F. Joliot-Curie St.
50-383 Wroclaw
Poland
;
    'Petrus, Rafa\/l'
;
Faculty of Chemistry
University of Wroclaw
14 F. Joliot-Curie St.
50-383 Wroclaw
Poland
;
    'Czarnik-Matusewicz, Bogus\/lawa'
;
Faculty of Chemistry
University of Wroclaw
14 F. Joliot-Curie St.
50-383 Wroclaw
Poland
;
