# Supplementary material for: Fluphenazine dihydro­chloride dimethanol solvate
Source: Acta Crystallogr Sect E Struct Rep Online. 2012 Mar 10;68(Pt 4):o1004–5. doi: 10.1107/S1600536812008707 (PMC3343971; doi:10.1107/S1600536812008707)
Supplement: Supplementary file 2 [file e-68-o1004-Isup2.hkl]

# 
# h,k,l, Fc-squared, Fo-squared, sigma(Fo-squared) and status flag 
# 
data_I
_shelx_title ' JS1.INS in Pca21' 
_shelx_refln_list_code          4 
_shelx_F_calc_maximum      422.71 
_exptl_crystal_F_000      1208.00 
_reflns_d_resolution_high  0.5696 
 
loop_ 
 _symmetry_equiv_pos_as_xyz 
 'x, y, z' 
 '-x, -y, z+1/2' 
 '-x+1/2, y, z+1/2' 
 'x+1/2, -y, z' 
 
_cell_length_a    39.7640 
_cell_length_b     9.9520 
_cell_length_c     7.1270 
_cell_angle_alpha  90.000 
_cell_angle_beta   90.000 
_cell_angle_gamma  90.000 
 
_shelx_F_squared_multiplier     1.000 
 
loop_ 
 _refln_index_h 
 _refln_index_k 
 _refln_index_l 
 _refln_F_squared_calc 
 _refln_F_squared_meas 
 _refln_F_squared_sigma 
 _refln_observed_status 
   0   0 -12      156.63      288.47     60.67 o 
   2   0 -12       70.84       61.81     40.12 o 
   4   0 -12      169.78       97.07     40.72 o 
   6   0 -12       30.03      -14.87     40.89 o 
   8   0 -12       26.76        1.90     32.58 o 
  10   0 -12        0.33       42.19     33.73 o 
  12   0 -12      226.39      267.22     43.72 o 
  14   0 -12      517.36      521.79     58.18 o 
  16   0 -12      674.97      651.42     90.54 o 
   0   1 -12      102.18       83.58     40.28 o 
   1   1 -12       48.10       46.63     28.28 o 
   2   1 -12      238.26      237.13     28.34 o 
   3   1 -12      329.37      283.60     29.18 o 
   4   1 -12        9.82       13.96     28.31 o 
   5   1 -12      255.18      233.40     26.50 o 
   6   1 -12       46.99       77.68     25.53 o 
   7   1 -12      269.81      285.99     26.57 o 
   8   1 -12       45.07       80.47     29.39 o 
   9   1 -12       80.09      123.06     42.61 o 
  10   1 -12       38.41       27.59     28.90 o 
  11   1 -12       10.89        4.94     29.04 o 
  12   1 -12        2.41       -7.38     28.92 o 
  13   1 -12       75.66      117.28     29.18 o 
  14   1 -12       97.20      107.90     36.25 o 
  15   1 -12       43.01       93.37     29.54 o 
  16   1 -12       96.16       95.34     29.96 o 
  17   1 -12        3.88       61.69     42.13 o 
   0   2 -12      172.77      160.76     44.50 o 
   1   2 -12       34.01       27.58     28.96 o 
   2   2 -12      235.50      235.14     26.35 o 
   3   2 -12      115.07      106.71     25.96 o 
   4   2 -12      150.05      131.32     28.69 o 
   5   2 -12      123.53      157.09     33.89 o 
   6   2 -12        2.39        1.90     28.43 o 
   7   2 -12        1.12       42.26     28.51 o 
   8   2 -12       17.61       -6.63     30.24 o 
   9   2 -12        7.01       59.06     29.18 o 
  10   2 -12       67.81       91.51     29.63 o 
  11   2 -12       33.95      115.27     29.13 o 
  12   2 -12      242.44      242.92     29.48 o 
  13   2 -12      192.59      205.81     30.35 o 
  14   2 -12      167.06      202.53     30.96 o 
  15   2 -12       69.87      105.02     39.34 o 
  16   2 -12       66.18       71.20     60.94 o 
   0   3 -12       53.47       54.21     44.47 o 
   1   3 -12       66.67       85.77     33.35 o 
   2   3 -12      219.73      179.31     28.91 o 
   3   3 -12       11.03       48.93     29.03 o 
   4   3 -12       14.02       31.29     31.30 o 
   5   3 -12       18.64       44.01     28.71 o 
   6   3 -12       14.83       13.86     29.12 o 
   7   3 -12      121.30      107.09     29.33 o 
   8   3 -12       40.05       54.90     29.29 o 
   9   3 -12      142.96      118.45     29.67 o 
  10   3 -12       25.16       29.21     30.35 o 
  11   3 -12       74.07      113.08     30.15 o 
  12   3 -12       40.10        7.49     29.71 o 
  13   3 -12       92.95       90.79     44.52 o 
  14   3 -12      105.48      133.80     55.04 o 
  15   3 -12       41.10      111.02     63.41 o 
   0   4 -12      248.73      232.84     42.26 o 
   1   4 -12       39.95       93.51     34.34 o 
   2   4 -12      509.63      437.95     48.34 o 
   3   4 -12       67.02       81.08     34.01 o 
   4   4 -12       17.02       58.42     34.13 o 
   5   4 -12        1.68       38.83     53.71 o 
   6   4 -12       38.89       37.57     41.22 o 
   7   4 -12        3.00       25.94     46.13 o 
   8   4 -12      211.76      245.55     60.49 o 
   9   4 -12        6.97       41.50     59.29 o 
  11   4 -12        5.22      -60.09     66.05 o 
   2   0 -11       64.75       65.87     26.77 o 
   4   0 -11       98.23      131.53     29.07 o 
   6   0 -11      415.73      422.83     34.86 o 
   8   0 -11       33.10       38.47     27.08 o 
  10   0 -11       99.69       95.31     28.36 o 
  12   0 -11       93.93       89.52     28.20 o 
  14   0 -11      113.30      110.31     27.88 o 
  16   0 -11      133.74      148.69     38.13 o 
  18   0 -11      480.27      523.92     47.01 o 
  20   0 -11      411.05      417.14     42.53 o 
  22   0 -11      142.00      148.57     47.82 o 
  24   0 -11        5.99       46.58     37.13 o 
  26   0 -11       57.03      117.92     37.68 o 
  28   0 -11      140.12      106.82     39.06 o 
  30   0 -11      197.44      121.06     40.23 o 
  32   0 -11      210.48      154.55     56.11 o 
   1   1 -11       91.08       51.57     19.08 o 
   2   1 -11       34.44       -0.13     20.34 o 
   3   1 -11       68.70       65.46     22.18 o 
   4   1 -11       60.12       53.93     21.81 o 
   5   1 -11        5.16        8.71     21.14 o 
   6   1 -11       51.63       44.76     19.38 o 
   7   1 -11       97.60      105.36     19.57 o 
   8   1 -11       24.87       38.27     19.17 o 
   9   1 -11      192.83      199.92     20.52 o 
  10   1 -11       99.93      107.47     19.78 o 
  11   1 -11      108.49       99.84     19.87 o 
  12   1 -11       54.35       88.46     19.79 o 
  13   1 -11       11.59       40.55     21.07 o 
  14   1 -11       32.53       61.71     22.66 o 
  15   1 -11       49.16       68.24     21.88 o 
  16   1 -11       15.96       17.39     21.58 o 
  17   1 -11       23.18       30.52     22.49 o 
  18   1 -11       57.34       66.85     22.09 o 
  19   1 -11       60.29       71.57     22.65 o 
  20   1 -11       32.67       37.98     25.39 o 
  21   1 -11       86.00       89.31     25.78 o 
  22   1 -11       40.97       34.10     34.69 o 
  23   1 -11      205.00      195.64     37.99 o 
  24   1 -11       23.51       24.11     35.41 o 
  25   1 -11      330.82      346.04     30.41 o 
  26   1 -11      103.45      114.74     27.89 o 
  27   1 -11        7.21       21.80     31.02 o 
  28   1 -11       45.49       56.88     27.60 o 
  29   1 -11        6.49       13.10     28.45 o 
  30   1 -11      211.85      181.35     28.79 o 
  31   1 -11       26.01       43.29     29.15 o 
  32   1 -11       38.14       58.43     40.61 o 
   1   2 -11       35.06       88.58     20.67 o 
   2   2 -11      119.69      127.90     19.86 o 
   3   2 -11       59.16       72.72     19.30 o 
   4   2 -11      110.70      111.93     22.12 o 
   5   2 -11       90.99       86.25     22.52 o 
   6   2 -11      168.84      195.97     22.97 o 
   7   2 -11      213.26      200.44     23.38 o 
   8   2 -11      104.49      112.89     22.45 o 
   9   2 -11      157.28      176.96     25.85 o 
  10   2 -11       42.17      108.97     25.18 o 
  11   2 -11      104.14      131.15     22.75 o 
  12   2 -11        8.82       21.50     21.06 o 
  13   2 -11       34.52       60.81     22.33 o 
  14   2 -11       94.30      114.64     22.04 o 
  15   2 -11       49.98      102.23     22.08 o 
  16   2 -11       98.05      100.89     22.95 o 
  17   2 -11       90.86       77.40     22.51 o 
  18   2 -11       97.39      145.22     22.53 o 
  19   2 -11       27.96       49.54     22.85 o 
  20   2 -11      162.68      202.09     24.68 o 
  21   2 -11      126.93      132.11     26.45 o 
  22   2 -11       85.30       93.12     25.93 o 
  23   2 -11      210.37      255.51     29.77 o 
  24   2 -11       15.85       81.45     26.21 o 
  25   2 -11       98.43       92.48     27.00 o 
  26   2 -11        2.91       34.14     27.46 o 
  27   2 -11       22.20       43.88     27.73 o 
  28   2 -11       69.73       89.65     28.05 o 
  29   2 -11       65.90       95.91     28.63 o 
  30   2 -11      242.43      253.19     30.15 o 
  31   2 -11       31.91      111.43     42.15 o 
  32   2 -11      174.17      162.81     63.43 o 
   1   3 -11      115.99       85.31     20.08 o 
   2   3 -11       32.14       32.99     19.54 o 
   3   3 -11       64.84       49.95     19.23 o 
   4   3 -11       94.46       86.40     20.27 o 
   5   3 -11       12.28       40.59     21.47 o 
   6   3 -11      106.41      108.21     25.32 o 
   7   3 -11      195.59      182.52     26.34 o 
   8   3 -11       45.28       42.51     24.76 o 
   9   3 -11      305.69      320.72     28.19 o 
  10   3 -11       32.32       44.23     23.73 o 
  11   3 -11       54.72       83.06     24.93 o 
  12   3 -11       62.30       48.98     24.81 o 
  13   3 -11      201.80      174.24     33.36 o 
  14   3 -11       28.61        8.18     25.18 o 
  15   3 -11       53.03       48.29     25.51 o 
  16   3 -11        5.29       28.88     25.40 o 
  17   3 -11       85.62       81.92     22.57 o 
  18   3 -11       81.34       96.63     22.87 o 
  19   3 -11       63.16       76.04     23.20 o 
  20   3 -11      173.14      185.88     27.63 o 
  21   3 -11       46.37       81.37     26.85 o 
  22   3 -11      134.88      130.60     28.54 o 
  23   3 -11       68.40      103.31     27.16 o 
  24   3 -11       12.53       36.85     27.67 o 
  25   3 -11      139.06      115.71     27.95 o 
  26   3 -11       53.41       86.66     28.48 o 
  27   3 -11      171.57      159.72     28.71 o 
  28   3 -11       54.66       41.43     28.98 o 
  29   3 -11        9.40       48.76     29.45 o 
  30   3 -11      173.77       72.98     61.62 o 
   1   4 -11       14.57       22.24     21.45 o 
   2   4 -11      134.51      152.25     23.71 o 
   3   4 -11       80.11       93.82     22.54 o 
   4   4 -11      138.09      160.60     23.27 o 
   5   4 -11      135.90      134.07     22.70 o 
   6   4 -11       70.02       80.27     22.59 o 
   7   4 -11       95.71       94.98     24.49 o 
   8   4 -11      380.98      401.69     28.98 o 
   9   4 -11       39.94       63.28     25.54 o 
  10   4 -11       59.25       62.68     43.34 o 
  11   4 -11       39.13       -8.09     25.26 o 
  12   4 -11       66.51       60.16     25.80 o 
  13   4 -11       17.76       35.48     25.43 o 
  14   4 -11        2.44       10.53     25.61 o 
  15   4 -11       69.96       76.67     26.18 o 
  16   4 -11       99.90      113.42     29.18 o 
  17   4 -11       47.93       91.18     26.20 o 
  18   4 -11      150.83      175.15     32.04 o 
  19   4 -11       13.16       45.15     30.65 o 
  20   4 -11      182.15      172.60     32.25 o 
  21   4 -11       60.64       96.64     31.97 o 
  22   4 -11        2.17      -11.39     31.91 o 
  23   4 -11        9.63        6.74     31.91 o 
  24   4 -11        6.82       37.79     33.16 o 
  25   4 -11       28.30       78.79     33.19 o 
  26   4 -11      116.45      131.54     34.00 o 
  27   4 -11        5.74       -2.73     34.58 o 
   1   5 -11      240.35      208.52     27.62 o 
   2   5 -11       32.24       65.82     25.78 o 
   3   5 -11      184.35      115.56     26.62 o 
   4   5 -11       49.10       42.10     25.33 o 
   5   5 -11       23.69        4.57     22.89 o 
   6   5 -11       80.11       46.11     23.09 o 
   7   5 -11       58.66       74.82     23.16 o 
   8   5 -11       15.31       38.75     25.81 o 
   9   5 -11       67.87       64.87     26.51 o 
  10   5 -11       56.17       21.64     26.08 o 
  11   5 -11      128.50      128.77     26.61 o 
  12   5 -11      131.93      181.85     27.63 o 
  13   5 -11      355.14      332.79     30.24 o 
  14   5 -11       50.07      107.91     27.30 o 
  15   5 -11      260.93      268.66     29.75 o 
  16   5 -11       26.18       62.86     31.34 o 
  17   5 -11      105.37       95.63     38.66 o 
  18   5 -11        7.09       23.75     31.89 o 
  19   5 -11      113.72      130.95     32.96 o 
  20   5 -11       20.14       54.50     32.89 o 
  21   5 -11       20.22       82.39     32.55 o 
  22   5 -11       12.22       20.23     40.92 o 
  23   5 -11      194.90      201.58     34.32 o 
  24   5 -11       15.70       36.21     35.41 o 
  25   5 -11       45.15      103.14     61.58 o 
   1   6 -11       66.84       92.24     27.08 o 
   2   6 -11       30.14       23.61     26.72 o 
   3   6 -11       27.34       44.85     26.78 o 
   4   6 -11      108.65       93.98     26.85 o 
   5   6 -11       13.95       73.65     36.89 o 
   6   6 -11       81.89       60.36     26.79 o 
   7   6 -11       60.47       70.36     26.95 o 
   8   6 -11      276.33      286.66     30.55 o 
   9   6 -11      130.15      159.77     32.50 o 
  10   6 -11       21.74       48.78     27.76 o 
  11   6 -11       32.01       62.94     28.38 o 
  12   6 -11       18.55       44.76     28.29 o 
  13   6 -11        5.11       33.31     32.88 o 
  14   6 -11       89.02       82.62     32.78 o 
  15   6 -11        5.56       11.42     33.94 o 
  16   6 -11       14.17       28.18     45.77 o 
  17   6 -11        0.97      -21.23     33.67 o 
  18   6 -11       15.16       20.63     34.26 o 
  19   6 -11       27.62       17.39     35.05 o 
  20   6 -11      102.20       96.84     35.47 o 
  21   6 -11       48.58       40.02     36.03 o 
  22   6 -11       50.35        9.11     63.19 o 
   1   7 -11      274.19      283.34     29.14 o 
   2   7 -11       68.68       87.44     28.44 o 
   3   7 -11      239.75      254.18     29.40 o 
   4   7 -11       90.66      124.51     28.85 o 
   5   7 -11       98.19       78.65     28.38 o 
   6   7 -11       39.88       85.10     32.50 o 
   7   7 -11      105.21      174.69     33.39 o 
   8   7 -11        9.36       42.14     33.61 o 
   9   7 -11       93.47      152.36     33.50 o 
  10   7 -11       30.00      111.16     41.47 o 
  11   7 -11       90.97      121.03     41.75 o 
  12   7 -11       56.62       75.17     46.50 o 
  13   7 -11      252.67      184.64     41.83 o 
  14   7 -11       57.59       46.19     42.18 o 
  15   7 -11      206.73      191.21     42.56 o 
  16   7 -11        0.39       92.23     61.70 o 
   4   8 -11      106.79       25.14     66.07 o 
   5   8 -11       40.03        1.01     65.78 o 
   6   8 -11       36.16       11.78     65.15 o 
   7   8 -11       81.05       56.82     63.45 o 
   8   8 -11      114.91      179.28     61.66 o 
   0   0 -10     2502.12     2860.44     72.87 o 
   2   0 -10     1507.35     1587.01     50.30 o 
   4   0 -10      129.22      135.93     28.05 o 
   6   0 -10      181.66      256.93     29.68 o 
   8   0 -10      732.50      735.55     37.07 o 
  10   0 -10      815.28      751.25     36.86 o 
  12   0 -10      202.22      212.36     28.31 o 
  14   0 -10       83.15       64.01     24.96 o 
  16   0 -10      163.91      141.39     25.38 o 
  18   0 -10       93.83       73.08     24.14 o 
  20   0 -10        1.09       -9.69     28.91 o 
  22   0 -10        8.57       22.37     35.98 o 
  24   0 -10       19.73        8.62     31.10 o 
  26   0 -10       36.42       84.88     33.27 o 
  28   0 -10      180.03      190.13     37.22 o 
  30   0 -10      288.65      283.36     39.75 o 
  32   0 -10       79.28       65.33     34.55 o 
  34   0 -10        2.34       11.82     35.09 o 
  36   0 -10      234.80      225.08     37.03 o 
  38   0 -10      306.27      274.61     38.84 o 
  40   0 -10      159.23      164.69     41.43 o 
   0   1 -10      292.86      319.04     31.54 o 
   1   1 -10       82.53      125.79     18.39 o 
   2   1 -10      333.04      365.85     20.55 o 
   3   1 -10       86.28      130.69     18.40 o 
   4   1 -10       15.98       31.08     17.22 o 
   5   1 -10       23.42      149.36     18.31 o 
   6   1 -10       33.37       81.03     19.29 o 
   7   1 -10      100.28      190.43     20.28 o 
   8   1 -10       17.07       60.99     18.78 o 
   9   1 -10      266.71      340.72     21.48 o 
  10   1 -10       36.75       52.23     17.97 o 
  11   1 -10      424.05      384.08     21.69 o 
  12   1 -10        6.66       33.81     17.78 o 
  13   1 -10       86.88      120.44     17.62 o 
  14   1 -10      149.10      174.88     21.91 o 
  15   1 -10        8.45       63.10     18.20 o 
  16   1 -10      167.25      195.19     19.05 o 
  17   1 -10      158.62      193.37     22.12 o 
  18   1 -10      119.70      142.24     20.70 o 
  19   1 -10      350.86      372.23     24.02 o 
  20   1 -10       31.55       61.40     20.77 o 
  21   1 -10      311.11      313.98     24.06 o 
  22   1 -10       41.39       59.22     19.40 o 
  23   1 -10       20.50       24.88     20.76 o 
  24   1 -10       28.00       25.52     23.20 o 
  25   1 -10        2.34        8.56     27.50 o 
  26   1 -10       60.29       69.48     22.60 o 
  27   1 -10       95.50       58.68     23.86 o 
  28   1 -10       17.58       42.87     23.68 o 
  29   1 -10      236.09      220.19     26.65 o 
  30   1 -10      130.04      232.21     28.83 o 
  31   1 -10       99.86      119.84     26.68 o 
  32   1 -10       62.41       80.40     35.74 o 
  33   1 -10       95.82      118.47     25.06 o 
  34   1 -10      101.02      139.36     26.01 o 
  35   1 -10       20.81       51.42     26.13 o 
  36   1 -10        4.01       17.15     35.50 o 
  37   1 -10       55.58       62.01     27.17 o 
  38   1 -10       12.24       43.02     27.70 o 
  39   1 -10       12.38       48.62     28.55 o 
  40   1 -10       74.58      109.26     30.51 o 
  41   1 -10       39.72      142.98     59.29 o 
   0   2 -10      325.65      339.30     30.64 o 
   1   2 -10      121.05      124.35     18.98 o 
   2   2 -10      114.35      111.28     19.21 o 
   3   2 -10      422.76      422.25     22.19 o 
   4   2 -10      158.20      174.63     20.37 o 
   5   2 -10      578.30      617.82     22.85 o 
   6   2 -10       59.12       86.65     17.20 o 
   7   2 -10       70.91       56.24     16.31 o 
   8   2 -10       20.29       20.78     17.41 o 
   9   2 -10       10.76      -17.61     17.61 o 
  10   2 -10      178.70      188.99     19.16 o 
  11   2 -10      246.64      247.51     20.32 o 
  12   2 -10      285.50      294.29     21.23 o 
  13   2 -10      188.42      234.69     23.91 o 
  14   2 -10      554.88      576.43     27.03 o 
  15   2 -10      379.04      406.75     24.82 o 
  16   2 -10       99.47      134.82     20.49 o 
  17   2 -10      217.43      277.92     22.87 o 
  18   2 -10       28.69       68.61     21.45 o 
  19   2 -10      264.95      257.44     22.99 o 
  20   2 -10       45.37       97.02     20.77 o 
  21   2 -10      211.54      207.60     22.05 o 
  22   2 -10       50.01       47.58     20.75 o 
  23   2 -10        1.83       27.32     23.09 o 
  24   2 -10      202.02      231.54     26.31 o 
  25   2 -10       26.45       38.16     23.45 o 
  26   2 -10      167.64      166.25     28.74 o 
  27   2 -10      123.76      117.73     25.36 o 
  28   2 -10       14.03       44.45     23.89 o 
  29   2 -10      240.35      272.42     27.52 o 
  30   2 -10        8.11       21.37     24.45 o 
  31   2 -10       12.63       -8.30     24.75 o 
  32   2 -10       13.93       42.92     25.27 o 
  33   2 -10      289.54      289.75     28.62 o 
  34   2 -10      109.58      174.07     35.15 o 
  35   2 -10      401.83      411.62     30.61 o 
  36   2 -10       28.31       56.52     26.85 o 
  37   2 -10      250.09      286.48     30.77 o 
  38   2 -10       51.58       46.45     28.47 o 
  39   2 -10      105.51       21.54     33.83 o 
  40   2 -10       35.51       33.96     42.14 o 
   0   3 -10      700.27      695.05     36.02 o 
   1   3 -10      152.40      192.44     19.84 o 
   2   3 -10      317.58      333.72     21.64 o 
   3   3 -10      449.89      441.74     22.81 o 
   4   3 -10      152.07      169.35     19.54 o 
   5   3 -10      706.98      701.47     25.56 o 
   6   3 -10      160.00      187.02     20.52 o 
   7   3 -10      316.18      316.79     21.46 o 
   8   3 -10       72.34       80.84     18.25 o 
   9   3 -10      161.21      198.13     24.81 o 
  10   3 -10       17.58       67.34     24.38 o 
  11   3 -10       63.24       79.67     20.37 o 
  12   3 -10      116.23      138.20     21.86 o 
  13   3 -10      230.13      275.12     23.54 o 
  14   3 -10      108.05      121.13     21.53 o 
  15   3 -10      259.83      306.10     25.14 o 
  16   3 -10      240.92      259.04     23.08 o 
  17   3 -10       40.48       59.40     20.92 o 
  18   3 -10       13.52       37.76     20.36 o 
  19   3 -10      110.16      120.26     20.49 o 
  20   3 -10       22.67       52.93     19.69 o 
  21   3 -10        9.36       22.28     24.29 o 
  22   3 -10       98.94      103.74     23.76 o 
  23   3 -10        0.75       -4.64     23.17 o 
  24   3 -10        4.08       10.83     22.31 o 
  25   3 -10        5.84        4.06     23.72 o 
  26   3 -10       43.56       41.87     23.83 o 
  27   3 -10       45.60       88.42     24.91 o 
  28   3 -10       15.65       58.37     24.62 o 
  29   3 -10       48.12       97.10     24.67 o 
  30   3 -10      159.28      171.34     25.03 o 
  31   3 -10       48.77       87.66     25.45 o 
  32   3 -10      141.66      117.99     25.93 o 
  33   3 -10      176.22      179.27     26.58 o 
  34   3 -10       17.08       38.96     27.41 o 
  35   3 -10      130.66       90.38     27.11 o 
  36   3 -10       68.09       22.34     32.21 o 
  37   3 -10      112.68      117.44     33.01 o 
  38   3 -10       63.09      100.90     33.47 o 
  39   3 -10       38.86       66.57     41.82 o 
   0   4 -10      104.01      133.80     26.68 o 
   1   4 -10      173.20      166.00     19.13 o 
   2   4 -10      150.84      150.25     18.83 o 
   3   4 -10      132.18      138.93     18.68 o 
   4   4 -10       45.53       43.07     17.33 o 
   5   4 -10        1.00       -3.27     19.88 o 
   6   4 -10      170.19      204.47     22.16 o 
   7   4 -10       83.12       97.24     20.19 o 
   8   4 -10       10.51       23.34     19.42 o 
   9   4 -10       89.36       92.35     20.56 o 
  10   4 -10       50.57       67.72     19.95 o 
  11   4 -10       40.84       43.09     22.65 o 
  12   4 -10      126.36      129.51     23.09 o 
  13   4 -10       88.71      119.88     24.06 o 
  14   4 -10      339.89      307.46     27.25 o 
  15   4 -10       58.70       85.77     23.56 o 
  16   4 -10      485.71      432.13     29.50 o 
  17   4 -10       94.82      102.10     24.55 o 
  18   4 -10       47.24       48.68     20.32 o 
  19   4 -10      133.09      111.31     21.54 o 
  20   4 -10        4.86       -5.36     22.63 o 
  21   4 -10      108.09       85.51     24.22 o 
  22   4 -10      331.78      371.35     29.19 o 
  23   4 -10       52.47       75.16     25.32 o 
  24   4 -10      723.59      762.75     46.96 o 
  25   4 -10       49.72      137.53     25.12 o 
  26   4 -10      476.56      482.20     30.54 o 
  27   4 -10       41.72       56.67     25.06 o 
  28   4 -10       50.32      107.07     32.58 o 
  29   4 -10       88.48      113.84     26.13 o 
  30   4 -10      128.20      132.98     26.52 o 
  31   4 -10      113.36      170.01     26.69 o 
  32   4 -10      163.64      228.29     40.86 o 
  33   4 -10       85.37      177.35     42.76 o 
  34   4 -10      171.41      181.52     32.59 o 
  35   4 -10       94.23      184.64     32.60 o 
  36   4 -10      164.88      187.83     34.24 o 
  37   4 -10       25.22       97.69     45.77 o 
  38   4 -10        9.31       80.33     61.04 o 
   0   5 -10      549.17      484.71     32.30 o 
   1   5 -10       21.57       79.66     20.13 o 
   2   5 -10      159.41      160.41     21.23 o 
   3   5 -10      429.71      403.26     24.85 o 
   4   5 -10       40.31       64.41     20.65 o 
   5   5 -10      333.58      337.65     24.67 o 
   6   5 -10      142.88      154.43     22.30 o 
   7   5 -10      223.14      221.23     24.25 o 
   8   5 -10       30.28       33.01     19.88 o 
   9   5 -10       41.16       57.80     20.86 o 
  10   5 -10       47.68       61.67     20.45 o 
  11   5 -10      150.84      165.64     22.22 o 
  12   5 -10      137.99      178.19     24.48 o 
  13   5 -10      201.05      216.93     25.81 o 
  14   5 -10      259.60      272.71     27.15 o 
  15   5 -10      135.25      159.54     24.56 o 
  16   5 -10      391.24      405.61     29.53 o 
  17   5 -10      133.67      122.26     29.27 o 
  18   5 -10      198.15      218.53     30.97 o 
  19   5 -10      235.72      304.27     52.93 o 
  20   5 -10       33.38       24.17     27.92 o 
  21   5 -10       63.42       46.33     27.68 o 
  22   5 -10      110.70      129.42     29.98 o 
  23   5 -10       12.66       11.98     28.34 o 
  24   5 -10      106.34      124.31     34.55 o 
  25   5 -10       36.83       64.92     29.20 o 
  26   5 -10       53.27       48.16     29.68 o 
  27   5 -10        7.13       -3.70     30.67 o 
  28   5 -10       34.46       49.23     30.13 o 
  29   5 -10      144.65      140.89     30.86 o 
  30   5 -10       72.23      103.62     31.73 o 
  31   5 -10       98.57      109.35     32.45 o 
  32   5 -10      202.55      229.47     32.42 o 
  33   5 -10       61.99       48.66     32.43 o 
  34   5 -10       33.35       32.65     33.16 o 
  35   5 -10      256.22      340.65     36.25 o 
  36   5 -10       53.19       60.33     61.29 o 
   0   6 -10      300.27      339.80     79.75 o 
   1   6 -10       32.43       81.48     25.02 o 
   2   6 -10       87.45      102.42     24.07 o 
   3   6 -10      111.48      102.54     23.81 o 
   4   6 -10       79.92       84.33     20.49 o 
   5   6 -10       69.24       94.18     20.15 o 
   6   6 -10       27.52       41.53     20.39 o 
   7   6 -10        9.87       30.59     20.45 o 
   8   6 -10       61.64       47.74     20.28 o 
   9   6 -10       44.92       51.94     20.33 o 
  10   6 -10      190.63      192.62     22.24 o 
  11   6 -10      245.64      279.61     24.11 o 
  12   6 -10      191.62      223.39     26.86 o 
  13   6 -10      261.68      268.75     27.48 o 
  14   6 -10      169.61      146.73     25.56 o 
  15   6 -10       90.55       47.45     28.13 o 
  16   6 -10       19.48       25.94     32.72 o 
  17   6 -10       53.69       41.23     28.37 o 
  18   6 -10       76.76       71.11     28.33 o 
  19   6 -10      263.18      251.12     32.28 o 
  20   6 -10       18.18      162.01     35.98 o 
  21   6 -10      235.55      209.99     59.43 o 
  22   6 -10       23.40       36.45     29.72 o 
  23   6 -10       98.11       89.46     30.40 o 
  24   6 -10      267.23      319.83     33.46 o 
  25   6 -10       21.05       19.60     30.76 o 
  26   6 -10        9.81       37.65     31.54 o 
  27   6 -10       58.23       46.40     43.34 o 
  28   6 -10       78.04       68.82     31.99 o 
  29   6 -10       53.96       47.55     32.57 o 
  30   6 -10       38.46       55.74     32.68 o 
  31   6 -10       10.31       -5.57     33.70 o 
  32   6 -10       72.54       25.50     34.21 o 
  33   6 -10       33.47      -16.37     43.45 o 
  34   6 -10       40.96       11.07     62.84 o 
   0   7 -10      163.36      161.56     34.59 o 
   1   7 -10       35.22       64.82     24.31 o 
   2   7 -10      123.43      117.19     23.97 o 
   3   7 -10       22.94       17.18     23.82 o 
   4   7 -10       11.61       28.21     24.03 o 
   5   7 -10       33.44       36.61     24.54 o 
   6   7 -10       11.50      -11.52     23.55 o 
   7   7 -10       46.87       43.47     23.25 o 
   8   7 -10      116.78      115.88     24.50 o 
   9   7 -10      201.44      209.56     25.69 o 
  10   7 -10       11.23       42.95     24.05 o 
  11   7 -10      187.80      191.51     26.43 o 
  12   7 -10       26.60       -6.52     28.34 o 
  13   7 -10      114.06      101.47     30.14 o 
  14   7 -10       82.88       82.70     29.05 o 
  15   7 -10       60.42       46.00     29.80 o 
  16   7 -10       12.87       26.93     29.79 o 
  17   7 -10      215.22      186.93     31.51 o 
  18   7 -10       24.42       98.30     33.15 o 
  19   7 -10      833.87      777.04     46.43 o 
  20   7 -10       34.28       40.96     38.51 o 
  21   7 -10      233.78      204.87     32.36 o 
  22   7 -10        4.42       60.15     31.69 o 
  23   7 -10       97.62       78.34     31.98 o 
  24   7 -10       32.12       38.74     32.17 o 
  25   7 -10        0.19       14.64     33.30 o 
  26   7 -10        2.86        4.49     33.79 o 
  27   7 -10      285.18      269.75     34.72 o 
  28   7 -10        6.60      -13.22     53.75 o 
  29   7 -10      446.00      427.44     35.75 o 
  30   7 -10       34.02       24.54     44.06 o 
   0   8 -10      413.60      392.30     38.92 o 
   1   8 -10      115.55      105.39     27.09 o 
   2   8 -10      166.71      192.13     26.44 o 
   3   8 -10      126.07      126.78     26.29 o 
   4   8 -10       22.86       42.99     29.67 o 
   5   8 -10       16.38       22.18     29.08 o 
   6   8 -10      195.91      183.09     32.56 o 
   7   8 -10       27.43       95.14     38.32 o 
   8   8 -10      419.87      322.05     64.45 o 
   9   8 -10       25.43      177.95     61.94 o 
  10   8 -10      194.38      156.16     38.85 o 
  11   8 -10        6.00       93.39     50.78 o 
  12   8 -10       85.30       70.08     54.05 o 
  13   8 -10       27.37       47.21     39.20 o 
  14   8 -10       27.07       19.36     32.68 o 
  15   8 -10       52.97       15.80     31.25 o 
  16   8 -10      133.59      136.39     54.41 o 
  17   8 -10       21.85       45.45     31.88 o 
  18   8 -10      118.49       91.27     36.44 o 
  19   8 -10      145.85      131.07     33.46 o 
  20   8 -10       32.27       35.61     33.52 o 
  21   8 -10       24.96       46.02     33.49 o 
  22   8 -10       11.04       -1.54     45.94 o 
  23   8 -10       24.10       30.17     34.52 o 
  24   8 -10       37.87       58.66     35.42 o 
  25   8 -10       13.15      -26.73     36.27 o 
  26   8 -10        0.35      -45.38     45.38 o 
   0   9 -10      167.54      166.74     53.22 o 
   1   9 -10        7.71       96.15     49.75 o 
   2   9 -10      232.85      239.10     41.60 o 
   3   9 -10      167.17      189.08     41.34 o 
   4   9 -10       11.68       93.08     58.99 o 
   5   9 -10       18.85       30.94     38.71 o 
   6   9 -10       63.93       42.13     38.21 o 
   7   9 -10       41.20      -10.14     39.55 o 
   8   9 -10       29.62       86.60     39.66 o 
   9   9 -10       96.52      123.33     39.12 o 
  10   9 -10        1.60       43.15    131.82 o 
  11   9 -10       98.37      153.99     39.67 o 
  12   9 -10       81.31       97.45     41.95 o 
  13   9 -10        0.37      118.70     40.63 o 
  14   9 -10      236.31      194.22     74.86 o 
  15   9 -10       65.43      268.93     56.77 o 
  16   9 -10      295.65      230.74     44.48 o 
  17   9 -10       60.86       91.07     78.99 o 
  18   9 -10      218.28      225.67     55.64 o 
  19   9 -10      100.48       90.29     43.94 o 
  20   9 -10       45.41       65.24     43.77 o 
   4  10 -10       18.10      118.81     56.59 o 
   5  10 -10      113.88      108.23     58.24 o 
   6  10 -10       28.10       59.00     58.70 o 
   7  10 -10       14.37       -4.07     57.33 o 
   8  10 -10        0.47      116.66     60.72 o 
   9  10 -10       13.63       13.71     59.16 o 
  10  10 -10        9.27       78.32     61.70 o 
   2   0  -9      240.09      274.55     23.31 o 
   4   0  -9      318.11      429.56     26.86 o 
   6   0  -9      206.65      191.29     26.15 o 
   8   0  -9     1204.90     1318.97     41.05 o 
  10   0  -9      377.60      368.04     29.13 o 
  12   0  -9      137.04      126.95     23.05 o 
  14   0  -9      125.67       87.43     22.98 o 
  16   0  -9      172.97      245.86     27.23 o 
  18   0  -9      607.59      681.49     46.96 o 
  20   0  -9     1185.57     1196.11     39.19 o 
  22   0  -9      308.67      322.22     27.50 o 
  24   0  -9       90.49      146.61     33.05 o 
  26   0  -9      493.93      518.72     40.80 o 
  28   0  -9      313.33      270.63     40.92 o 
  30   0  -9      722.38      669.28     45.70 o 
  32   0  -9      185.63      212.68     33.36 o 
  34   0  -9       19.36       60.16     31.83 o 
  36   0  -9      271.85      230.40     37.59 o 
  38   0  -9      349.66      286.53     39.01 o 
  40   0  -9      182.33      202.94     34.79 o 
  42   0  -9       64.42       12.54     35.67 o 
  44   0  -9       74.26       13.72     37.19 o 
  46   0  -9       41.29      -39.37     40.70 o 
   1   1  -9      448.08      456.93     18.44 o 
   2   1  -9        4.76       27.36     14.57 o 
   3   1  -9       88.05       95.29     15.65 o 
   4   1  -9        8.78       16.21     14.93 o 
   5   1  -9      142.62      176.91     16.86 o 
   6   1  -9       51.25      103.92     16.55 o 
   7   1  -9      520.05      536.15     20.59 o 
   8   1  -9      122.05      200.00     19.31 o 
   9   1  -9      254.47      292.49     19.54 o 
  10   1  -9      130.09      134.65     17.50 o 
  11   1  -9      181.65      211.08     18.52 o 
  12   1  -9       20.11       34.18     16.76 o 
  13   1  -9      441.31      429.40     20.91 o 
  14   1  -9       20.57       43.90     16.59 o 
  15   1  -9      195.26      208.96     18.17 o 
  16   1  -9       10.53       56.19     16.12 o 
  17   1  -9      131.63      156.65     17.31 o 
  18   1  -9       49.66       77.34     16.53 o 
  19   1  -9      145.13      177.28     17.40 o 
  20   1  -9       97.39      131.33     19.57 o 
  21   1  -9       15.42       36.83     17.98 o 
  22   1  -9      153.81      213.39     21.29 o 
  23   1  -9      210.94      284.26     22.23 o 
  24   1  -9       43.00      106.22     22.18 o 
  25   1  -9       95.31      135.13     22.93 o 
  26   1  -9      123.43      150.28     23.79 o 
  27   1  -9      213.45      219.65     24.59 o 
  28   1  -9       88.02      147.73     24.21 o 
  29   1  -9       86.45       99.19     23.03 o 
  30   1  -9      129.17      149.73     23.26 o 
  31   1  -9      106.63       91.14     22.72 o 
  32   1  -9       28.36       26.28     24.45 o 
  33   1  -9       13.51       53.08     22.49 o 
  34   1  -9       33.11       69.75     22.26 o 
  35   1  -9      188.30      197.63     24.06 o 
  36   1  -9       18.13       43.08     22.70 o 
  37   1  -9       28.22       67.50     22.89 o 
  38   1  -9      221.65      263.41     27.13 o 
  39   1  -9      267.57      329.52     28.71 o 
  40   1  -9       38.42       47.42     24.32 o 
  41   1  -9       44.61       57.62     34.66 o 
  42   1  -9       33.72        1.32     25.41 o 
  43   1  -9        2.17       39.86     26.27 o 
  44   1  -9       49.44       49.92     27.72 o 
  45   1  -9       10.20       29.34     32.02 o 
  46   1  -9       17.02       25.43     32.65 o 
  47   1  -9       94.62       22.11     39.34 o 
  48   1  -9       10.27       55.18     62.70 o 
   1   2  -9      349.67      369.65     20.14 o 
   2   2  -9       19.88       43.29     15.83 o 
   3   2  -9      135.57      180.64     16.93 o 
   4   2  -9      363.57      420.74     19.66 o 
   5   2  -9      447.11      464.42     20.32 o 
   6   2  -9      241.32      262.71     18.46 o 
   7   2  -9      601.69      666.91     21.95 o 
   8   2  -9      403.96      418.16     19.63 o 
   9   2  -9      375.30      372.66     19.00 o 
  10   2  -9       28.63       56.50     16.76 o 
  11   2  -9      358.08      357.07     20.01 o 
  12   2  -9       38.75       49.45     15.77 o 
  13   2  -9      143.10      167.85     17.71 o 
  14   2  -9      220.14      253.46     19.49 o 
  15   2  -9      174.72      212.21     18.37 o 
  16   2  -9       85.65      125.68     17.25 o 
  17   2  -9      277.10      281.72     23.04 o 
  18   2  -9      266.33      276.75     22.24 o 
  19   2  -9      174.86      213.25     21.61 o 
  20   2  -9      433.86      422.32     24.54 o 
  21   2  -9      311.67      316.88     21.84 o 
  22   2  -9        0.92       32.89     18.39 o 
  23   2  -9      356.68      352.06     26.91 o 
  24   2  -9      105.24      206.79     24.09 o 
  25   2  -9      509.43      496.28     28.42 o 
  26   2  -9        6.13       71.00     29.65 o 
  27   2  -9      103.61      149.72     23.41 o 
  28   2  -9      230.81      265.94     25.91 o 
  29   2  -9       94.31      136.65     24.34 o 
  30   2  -9      382.14      388.51     27.95 o 
  31   2  -9      135.77      156.77     24.42 o 
  32   2  -9       97.80      102.06     23.69 o 
  33   2  -9      110.11      103.46     23.26 o 
  34   2  -9       15.70       39.36     22.37 o 
  35   2  -9      148.98      157.88     24.52 o 
  36   2  -9       53.64       84.91     23.26 o 
  37   2  -9      207.74      217.44     25.31 o 
  38   2  -9       47.91       65.79     23.87 o 
  39   2  -9       24.34       51.51     24.16 o 
  40   2  -9       67.72       72.86     24.48 o 
  41   2  -9        8.00       41.40     24.90 o 
  42   2  -9      146.78      151.55     30.58 o 
  43   2  -9       74.78       86.24     30.90 o 
  44   2  -9       67.05       65.31     31.76 o 
  45   2  -9       15.10       57.97     32.42 o 
  46   2  -9       36.88       33.01     33.15 o 
  47   2  -9        4.58       14.07     43.11 o 
   1   3  -9      274.37      222.60     18.43 o 
   2   3  -9        6.89       36.20     16.80 o 
   3   3  -9      176.18      168.46     18.66 o 
   4   3  -9      170.24      210.11     18.24 o 
   5   3  -9       45.54       96.94     16.66 o 
   6   3  -9      126.15      140.80     16.43 o 
   7   3  -9       57.93       72.07     15.91 o 
   8   3  -9      255.79      262.51     17.44 o 
   9   3  -9       75.43       99.20     16.35 o 
  10   3  -9       62.81       72.49     16.03 o 
  11   3  -9      140.65      133.77     16.62 o 
  12   3  -9      456.04      457.19     20.72 o 
  13   3  -9      305.51      312.66     22.49 o 
  14   3  -9       15.31       80.00     20.40 o 
  15   3  -9      527.28      547.19     25.11 o 
  16   3  -9        3.87       13.51     18.69 o 
  17   3  -9       26.03       51.38     18.71 o 
  18   3  -9      231.38      246.68     22.22 o 
  19   3  -9       12.65       37.77     18.96 o 
  20   3  -9      583.75      593.57     26.18 o 
  21   3  -9       37.91       82.45     19.38 o 
  22   3  -9      172.24      224.78     25.39 o 
  23   3  -9      421.97      399.24     28.22 o 
  24   3  -9      120.64      145.24     24.43 o 
  25   3  -9      564.76      562.65     29.84 o 
  26   3  -9       58.97       44.93     22.86 o 
  27   3  -9       19.73       23.71     20.83 o 
  28   3  -9      115.02      123.87     24.31 o 
  29   3  -9       74.80       77.54     23.40 o 
  30   3  -9       15.98       24.87     21.56 o 
  31   3  -9       21.81       11.72     22.77 o 
  32   3  -9       11.44        0.61     22.68 o 
  33   3  -9      201.45      185.97     25.40 o 
  34   3  -9      120.61      111.65     23.91 o 
  35   3  -9      175.19      140.89     24.49 o 
  36   3  -9        5.33       -8.76     23.86 o 
  37   3  -9       54.99       43.33     24.42 o 
  38   3  -9      237.77      169.77     31.64 o 
  39   3  -9        7.55        1.94     28.72 o 
  40   3  -9        5.85      -12.03     34.66 o 
  41   3  -9       68.97       31.51     30.68 o 
  42   3  -9       16.16      -31.12     31.12 o 
  43   3  -9       32.44      -15.32     32.29 o 
  44   3  -9       85.61        4.26     36.98 o 
  45   3  -9        4.52      -33.30     41.00 o 
  46   3  -9        5.66      -52.50     59.63 o 
   1   4  -9       59.75       55.37     16.03 o 
   2   4  -9      434.77      444.85     21.14 o 
   3   4  -9        1.54       15.95     15.84 o 
   4   4  -9      541.57      569.55     22.84 o 
   5   4  -9      366.79      366.38     20.39 o 
   6   4  -9      942.94      878.79     25.34 o 
   7   4  -9       97.89       97.29     17.67 o 
   8   4  -9       85.33      114.96     16.56 o 
   9   4  -9       88.04       84.50     19.68 o 
  10   4  -9      308.28      306.12     22.08 o 
  11   4  -9       17.46       51.43     18.85 o 
  12   4  -9      112.24      118.19     17.73 o 
  13   4  -9       87.28       87.08     20.39 o 
  14   4  -9      446.80      440.40     24.42 o 
  15   4  -9      100.87      111.07     21.41 o 
  16   4  -9       60.29       82.10     19.62 o 
  17   4  -9       99.80      120.05     20.50 o 
  18   4  -9      143.95      175.24     21.16 o 
  19   4  -9       68.72       91.94     19.57 o 
  20   4  -9      170.61      166.93     23.71 o 
  21   4  -9      245.83      273.23     26.14 o 
  22   4  -9      423.74      458.25     29.08 o 
  23   4  -9       22.08       45.05     22.39 o 
  24   4  -9       57.83       51.86     21.37 o 
  25   4  -9       93.56       92.84     23.17 o 
  26   4  -9      100.60      114.82     22.09 o 
  27   4  -9       86.05       64.39     22.59 o 
  28   4  -9      120.80       89.64     22.63 o 
  29   4  -9       13.71       35.44     22.51 o 
  30   4  -9       82.04      101.27     23.48 o 
  31   4  -9        2.02       28.58     23.31 o 
  32   4  -9      112.86      104.37     23.46 o 
  33   4  -9       38.44       37.64     22.84 o 
  34   4  -9      110.99       68.26     27.69 o 
  35   4  -9        6.82       -2.03     28.75 o 
  36   4  -9      137.77      153.43     30.94 o 
  37   4  -9      174.42      184.09     30.59 o 
  38   4  -9       34.27       43.27     29.87 o 
  39   4  -9      107.30      102.23     31.51 o 
  40   4  -9      216.42      218.04     32.21 o 
  41   4  -9       48.76       41.72     38.80 o 
  42   4  -9       75.74       50.96     33.33 o 
  43   4  -9        3.76       -6.21     33.56 o 
  44   4  -9      109.61      100.81     42.22 o 
  45   4  -9       41.81       52.09     44.41 o 
   1   5  -9      232.00      223.90     18.63 o 
   2   5  -9       83.47       98.00     16.24 o 
   3   5  -9      253.61      217.52     18.58 o 
   4   5  -9      279.67      260.29     19.21 o 
   5   5  -9        4.25       26.60     18.41 o 
   6   5  -9      166.39      143.74     19.85 o 
   7   5  -9       63.97       90.90     19.72 o 
   8   5  -9      164.76      178.07     20.82 o 
   9   5  -9      548.59      506.98     24.42 o 
  10   5  -9       79.57      102.43     20.11 o 
  11   5  -9       98.19      114.26     19.70 o 
  12   5  -9       59.88      125.02     19.96 o 
  13   5  -9      424.06      425.17     25.90 o 
  14   5  -9       66.75       84.68     23.54 o 
  15   5  -9      768.34      704.77     31.37 o 
  16   5  -9       22.85       42.13     21.83 o 
  17   5  -9       78.89       78.61     21.91 o 
  18   5  -9        4.63       32.15     27.07 o 
  19   5  -9       38.79       49.10     25.17 o 
  20   5  -9       10.96       19.99     26.93 o 
  21   5  -9       77.38       84.61     23.32 o 
  22   5  -9      127.22      144.39     24.01 o 
  23   5  -9      299.61      310.96     27.11 o 
  24   5  -9      215.91      222.91     26.16 o 
  25   5  -9      619.38      607.23     31.12 o 
  26   5  -9      299.29      341.47     26.89 o 
  27   5  -9        3.89      -19.77     24.34 o 
  28   5  -9       53.61       43.12     22.46 o 
  29   5  -9       28.43       22.03     27.59 o 
  30   5  -9       24.35        9.85     27.72 o 
  31   5  -9       85.27       95.40     29.43 o 
  32   5  -9        7.94       20.79     28.33 o 
  33   5  -9      228.86      194.35     30.61 o 
  34   5  -9       12.46       37.02     28.08 o 
  35   5  -9       41.43       38.95     29.53 o 
  36   5  -9       70.21       41.59     31.23 o 
  37   5  -9       97.78      125.75     31.61 o 
  38   5  -9       58.45       53.72     31.93 o 
  39   5  -9       28.45       82.76     31.42 o 
  40   5  -9       72.86       75.86     32.38 o 
  41   5  -9       82.49       77.70     33.90 o 
  42   5  -9       34.80       28.59     34.73 o 
  43   5  -9       39.83        0.42     43.31 o 
   1   6  -9      151.58      140.34     19.40 o 
   2   6  -9      129.69      129.34     19.20 o 
   3   6  -9       21.15       50.68     17.83 o 
   4   6  -9      103.75       97.72     19.03 o 
   5   6  -9       49.69       41.23     18.05 o 
   6   6  -9      278.06      249.29     22.16 o 
   7   6  -9      302.99      313.80     23.12 o 
   8   6  -9       28.46       70.21     18.82 o 
   9   6  -9      253.12      293.99     36.24 o 
  10   6  -9      518.37      510.95     24.73 o 
  11   6  -9      159.43      174.45     21.30 o 
  12   6  -9       73.30       68.02     19.65 o 
  13   6  -9      116.09      125.63     20.23 o 
  14   6  -9       58.31       50.34     19.57 o 
  15   6  -9      124.50      141.46     24.90 o 
  16   6  -9       97.91       86.69     27.77 o 
  17   6  -9      144.65      131.71     27.69 o 
  18   6  -9       62.13       65.02     25.02 o 
  19   6  -9      250.47      236.01     30.51 o 
  20   6  -9       45.06       43.17     26.21 o 
  21   6  -9       17.14       32.36     27.80 o 
  22   6  -9      213.45      229.92     31.00 o 
  23   6  -9       85.73       51.60     28.26 o 
  24   6  -9      203.12      183.24     29.41 o 
  25   6  -9      180.41      178.45     30.21 o 
  26   6  -9       25.10       19.37     26.83 o 
  27   6  -9       46.98       48.12     27.09 o 
  28   6  -9       31.73       44.42     27.95 o 
  29   6  -9       35.62        9.37     27.90 o 
  30   6  -9      165.86      182.33     29.90 o 
  31   6  -9       87.80       76.30     29.56 o 
  32   6  -9        7.76       22.21     29.27 o 
  33   6  -9      131.56      146.08     29.83 o 
  34   6  -9      118.34      119.53     31.94 o 
  35   6  -9       31.00       12.27     30.88 o 
  36   6  -9        9.38       14.01     31.57 o 
  37   6  -9       43.99       17.51     32.69 o 
  38   6  -9       17.67      -17.64     32.99 o 
  39   6  -9      127.83      116.79     34.16 o 
  40   6  -9       14.68        0.64     43.93 o 
   1   7  -9      404.85      372.13     26.63 o 
   2   7  -9       79.70      142.59     23.57 o 
   3   7  -9      299.59      342.06     25.87 o 
   4   7  -9      180.10      158.57     24.19 o 
   5   7  -9       16.93        5.77     18.35 o 
   6   7  -9      110.56       97.97     19.44 o 
   7   7  -9      159.56      141.56     19.63 o 
   8   7  -9        7.25       57.17     19.38 o 
   9   7  -9      771.35      707.69     27.78 o 
  10   7  -9       38.27       59.12     20.14 o 
  11   7  -9      108.14      106.55     20.16 o 
  12   7  -9       66.35      113.23     23.26 o 
  13   7  -9      143.36      114.79     25.70 o 
  14   7  -9       22.10       24.66     26.53 o 
  15   7  -9       56.84       50.95     25.04 o 
  16   7  -9       20.91       42.07     25.34 o 
  17   7  -9       55.75       66.12     27.39 o 
  18   7  -9       31.68       -2.90     25.85 o 
  19   7  -9        3.49       -0.15     25.70 o 
  20   7  -9       75.85       23.87     27.94 o 
  21   7  -9       38.43       22.55     27.59 o 
  22   7  -9       90.80       54.87     27.83 o 
  23   7  -9        0.09      -11.63     27.93 o 
  24   7  -9       59.57       38.69     28.57 o 
  25   7  -9      330.64      308.97     33.57 o 
  26   7  -9       69.27       36.35     28.40 o 
  27   7  -9        6.44      -29.19     29.19 o 
  28   7  -9       60.39       39.96     29.01 o 
  29   7  -9       38.62       27.77     29.97 o 
  30   7  -9       25.68       19.94     30.77 o 
  31   7  -9       80.60       44.61     30.85 o 
  32   7  -9       10.33       82.45     30.60 o 
  33   7  -9       87.41       46.23     31.65 o 
  34   7  -9       46.31       26.34     32.44 o 
  35   7  -9       48.21       30.48     33.81 o 
  36   7  -9       27.09       42.48     34.37 o 
  37   7  -9      134.87       89.47     35.24 o 
  38   7  -9       89.77       67.90     57.47 o 
   1   8  -9        5.82      -10.63     21.15 o 
   2   8  -9       52.32       33.65     22.11 o 
   3   8  -9      134.25      144.87     23.34 o 
   4   8  -9      313.12      267.89     25.38 o 
   5   8  -9       57.10       94.42     23.47 o 
   6   8  -9      176.58      181.50     27.33 o 
   7   8  -9      142.17      112.11     27.93 o 
   8   8  -9       60.63       97.34     28.29 o 
   9   8  -9       19.13       78.52     26.33 o 
  10   8  -9      335.61      292.90     41.20 o 
  11   8  -9       23.67       65.02     25.95 o 
  12   8  -9      225.74      193.66     27.18 o 
  13   8  -9      100.40      108.62     29.60 o 
  14   8  -9      125.00      108.47     28.16 o 
  15   8  -9       32.27       49.58     26.92 o 
  16   8  -9       72.62       36.24     26.69 o 
  17   8  -9       26.48       30.36     26.94 o 
  18   8  -9      435.85      324.44     32.77 o 
  19   8  -9        9.85       63.63     27.97 o 
  20   8  -9      596.59      530.90     37.93 o 
  21   8  -9      273.37      368.48     48.32 o 
  22   8  -9      104.91      109.63     29.43 o 
  23   8  -9       44.11       37.50     33.96 o 
  24   8  -9        7.18        3.22     29.84 o 
  25   8  -9       78.88       59.32     30.37 o 
  26   8  -9        4.66       12.71     30.40 o 
  27   8  -9        5.47       16.65     30.58 o 
  28   8  -9      209.94      226.83     32.28 o 
  29   8  -9       52.07       90.50     32.05 o 
  30   8  -9       91.00       78.38     31.88 o 
  31   8  -9       22.28        2.83     32.93 o 
  32   8  -9       34.19       35.31     34.23 o 
  33   8  -9        6.46       18.82     35.41 o 
  34   8  -9       15.46       19.92     43.32 o 
  35   8  -9       83.52       83.91     43.86 o 
   1   9  -9      201.24      185.68     30.36 o 
   2   9  -9       81.03      106.64     28.34 o 
   3   9  -9       82.19       98.75     42.18 o 
   4   9  -9      176.47      182.00     33.90 o 
   5   9  -9       35.71       77.44     34.93 o 
   6   9  -9      235.85      289.76     39.30 o 
   7   9  -9        2.84       28.85     50.87 o 
   8   9  -9      105.20      119.68     34.18 o 
   9   9  -9       48.26       78.45     34.69 o 
  10   9  -9       52.81       87.62     33.53 o 
  11   9  -9       38.89       83.29     33.94 o 
  12   9  -9       47.10      112.83     40.46 o 
  13   9  -9       43.47       83.27     34.07 o 
  14   9  -9       91.19      104.17     36.57 o 
  15   9  -9        6.92        9.24     28.97 o 
  16   9  -9       18.94       11.53     28.88 o 
  17   9  -9       29.92      -13.60     29.28 o 
  18   9  -9       71.80       84.01     36.40 o 
  19   9  -9       40.08       18.83     29.93 o 
  20   9  -9        1.62       70.42     30.18 o 
  21   9  -9        1.95       18.31     31.36 o 
  22   9  -9      199.92      169.51     32.00 o 
  23   9  -9      352.98      318.88     33.65 o 
  24   9  -9       64.66       90.86     31.96 o 
  25   9  -9       83.19       60.34     33.42 o 
  26   9  -9       22.66       47.49     33.61 o 
  27   9  -9       81.55       68.58     34.60 o 
  28   9  -9      106.45       59.78     34.99 o 
  29   9  -9       31.64       20.37     35.57 o 
  30   9  -9       18.72       33.34     43.45 o 
  31   9  -9      116.55      112.28     44.59 o 
   3  10  -9       56.76      114.46     53.31 o 
   4  10  -9      258.06      278.26     58.87 o 
   5  10  -9       33.66       21.78     49.69 o 
   6  10  -9       55.14       74.59     35.00 o 
   7  10  -9       98.05       91.45     35.09 o 
   8  10  -9      220.32      252.28     38.40 o 
   9  10  -9      413.97      316.84     40.32 o 
  10  10  -9       26.88      115.19     36.14 o 
  11  10  -9      160.48      129.36     36.85 o 
  12  10  -9       16.36       36.52     36.84 o 
  13  10  -9        8.84       -3.10     38.43 o 
  14  10  -9       55.86       34.28     37.65 o 
  15  10  -9       62.93       82.20     38.80 o 
  16  10  -9      129.95      140.59     54.95 o 
  17  10  -9      136.46      137.38     42.66 o 
  18  10  -9       97.73      132.75     39.80 o 
  19  10  -9       10.97       38.03     70.14 o 
  20  10  -9      244.98      217.60     34.15 o 
  21  10  -9      136.28      116.87     34.45 o 
  22  10  -9       16.08       30.98     35.66 o 
  23  10  -9       42.03       37.04     36.21 o 
  24  10  -9       47.11       44.22     36.86 o 
  25  10  -9       34.78       -3.96     46.25 o 
  26  10  -9       14.31       51.31     45.93 o 
  27  10  -9       14.40       -5.18     69.16 o 
  11  11  -9       87.34      121.93     54.76 o 
  12  11  -9        0.32       95.66     58.02 o 
  13  11  -9       82.37       70.89     41.26 o 
  14  11  -9        8.57       85.51     43.72 o 
  15  11  -9       93.26      125.63     43.52 o 
  16  11  -9        8.21       84.39     44.75 o 
  17  11  -9       28.35       13.01     45.33 o 
  18  11  -9       16.87       13.53     45.71 o 
  19  11  -9       79.52       82.99     67.84 o 
  20  11  -9        3.33       19.51     67.33 o 
   0   0  -8      445.26      663.16     38.59 o 
   2   0  -8     2215.84     2437.58     41.68 o 
   4   0  -8       98.58      148.80     19.85 o 
   6   0  -8     1183.52     1236.07     32.08 o 
   8   0  -8       81.27      149.19     25.09 o 
  10   0  -8      932.73     1058.15     35.45 o 
  12   0  -8      414.73      425.54     27.62 o 
  14   0  -8     1547.26     1804.80     41.47 o 
  16   0  -8      466.57      497.00     27.58 o 
  18   0  -8      479.90      504.48     27.75 o 
  20   0  -8      150.88      151.08     26.18 o 
  22   0  -8      415.29      401.56     26.58 o 
  24   0  -8     1237.52     1141.73     30.16 o 
  26   0  -8     1187.44     1231.19     37.98 o 
  28   0  -8      471.44      476.31     28.63 o 
  30   0  -8      249.09      213.21     24.96 o 
  32   0  -8      721.31      728.04     33.33 o 
  34   0  -8      486.03      555.03     39.45 o 
  36   0  -8      308.73      254.85     28.26 o 
  38   0  -8       17.44        4.03     24.09 o 
  40   0  -8       64.70       83.78     24.97 o 
  42   0  -8      229.74      257.70     29.31 o 
  44   0  -8      318.40      308.04     31.03 o 
  46   0  -8       17.16       36.04     28.61 o 
  48   0  -8      130.97       92.86     30.26 o 
  50   0  -8       25.91      124.51     55.28 o 
  52   0  -8       50.84       77.05     66.58 o 
   0   1  -8      311.77      282.21     22.16 o 
   1   1  -8      485.15      448.56     17.25 o 
   2   1  -8       26.05       54.76     14.25 o 
   3   1  -8      666.41      763.51     19.89 o 
   4   1  -8       81.54      112.03     14.35 o 
   5   1  -8     1148.46     1286.89     24.58 o 
   6   1  -8      593.91      652.89     20.33 o 
   7   1  -8      369.27      474.62     19.37 o 
   8   1  -8      241.47      280.33     16.80 o 
   9   1  -8      139.03      108.78     15.00 o 
  10   1  -8      366.53      372.50     17.61 o 
  11   1  -8      369.38      357.73     18.47 o 
  12   1  -8      102.13      125.99     16.23 o 
  13   1  -8      478.14      505.45     20.23 o 
  14   1  -8       97.08      107.57     15.88 o 
  15   1  -8      178.31      182.02     16.41 o 
  16   1  -8      721.07      713.71     21.67 o 
  17   1  -8      316.58      366.19     18.65 o 
  18   1  -8      134.28      155.12     15.88 o 
  19   1  -8       95.45      106.56     15.49 o 
  20   1  -8       80.54       83.17     14.85 o 
  21   1  -8       72.72       94.12     18.07 o 
  22   1  -8      136.12      161.12     15.82 o 
  23   1  -8       61.51       86.44     14.97 o 
  24   1  -8      157.49      196.16     19.06 o 
  25   1  -8        1.70        9.92     20.08 o 
  26   1  -8       99.21       89.01     17.73 o 
  27   1  -8      159.48      191.29     19.85 o 
  28   1  -8      114.32      141.10     19.69 o 
  29   1  -8      224.08      253.44     20.55 o 
  30   1  -8      161.87      176.29     19.75 o 
  31   1  -8       29.24       24.80     17.50 o 
  32   1  -8      128.20      111.37     19.03 o 
  33   1  -8      221.45      188.72     19.55 o 
  34   1  -8       16.66       44.27     17.01 o 
  35   1  -8      484.30      478.82     22.67 o 
  36   1  -8        0.49       39.92     16.58 o 
  37   1  -8       28.67       30.38     17.00 o 
  38   1  -8       79.94       64.12     17.65 o 
  39   1  -8       96.75      101.36     17.69 o 
  40   1  -8      100.06      107.12     18.23 o 
  41   1  -8       49.97       71.66     18.26 o 
  42   1  -8      301.13      326.46     21.52 o 
  43   1  -8      506.79      464.50     23.59 o 
  44   1  -8       15.14       48.55     19.01 o 
  45   1  -8      485.62      422.57     23.16 o 
  46   1  -8       81.39      119.29     20.56 o 
  47   1  -8       78.04       86.91     23.04 o 
  48   1  -8      157.22      160.27     22.89 o 
  49   1  -8       10.69      -14.82     24.10 o 
  50   1  -8       32.66       36.57     25.68 o 
  51   1  -8       25.09        9.79     26.32 o 
  52   1  -8        8.67       -3.31     34.36 o 
  53   1  -8      108.68       83.05     36.36 o 
   0   2  -8      506.29      589.79     26.61 o 
   1   2  -8      325.09      287.43     15.90 o 
   2   2  -8      157.60      163.16     16.25 o 
   3   2  -8     1026.48     1061.31     23.18 o 
   4   2  -8      191.01      213.00     16.37 o 
   5   2  -8      911.39      900.10     21.90 o 
   6   2  -8       98.34      106.10     14.82 o 
   7   2  -8      507.68      517.38     18.49 o 
   8   2  -8      307.76      291.62     16.96 o 
   9   2  -8      254.05      252.78     17.05 o 
  10   2  -8      379.36      406.17     17.92 o 
  11   2  -8      353.74      380.77     18.18 o 
  12   2  -8       43.20       66.59     14.48 o 
  13   2  -8      114.32      138.09     16.49 o 
  14   2  -8      888.78      918.10     27.60 o 
  15   2  -8      672.00      665.49     21.33 o 
  16   2  -8       56.40       82.07     16.16 o 
  17   2  -8      776.07      785.71     22.43 o 
  18   2  -8       44.88       73.60     14.87 o 
  19   2  -8       98.03       87.32     14.93 o 
  20   2  -8       46.59       59.18     17.96 o 
  21   2  -8      409.95      390.94     21.96 o 
  22   2  -8        7.55       46.42     17.23 o 
  23   2  -8      118.60      128.16     19.14 o 
  24   2  -8      431.55      489.05     26.94 o 
  25   2  -8      439.16      463.78     27.04 o 
  26   2  -8      167.71      188.17     21.89 o 
  27   2  -8      297.02      273.60     24.68 o 
  28   2  -8       76.96      139.15     23.90 o 
  29   2  -8     1195.54     1161.86     29.95 o 
  30   2  -8       41.47       74.92     19.09 o 
  31   2  -8       69.25       93.68     18.63 o 
  32   2  -8       63.83       67.43     18.18 o 
  33   2  -8      183.17      212.80     20.57 o 
  34   2  -8      197.80      204.10     20.80 o 
  35   2  -8      211.66      182.75     20.34 o 
  36   2  -8       95.80       83.68     18.81 o 
  37   2  -8      185.66      198.64     21.25 o 
  38   2  -8      204.44      201.38     21.05 o 
  39   2  -8       98.87       84.67     19.39 o 
  40   2  -8      140.10      145.28     20.53 o 
  41   2  -8      157.74      168.02     21.24 o 
  42   2  -8       51.36       79.02     20.34 o 
  43   2  -8      124.31      157.10     24.63 o 
  44   2  -8      113.74       99.99     24.73 o 
  45   2  -8       33.61       53.59     24.88 o 
  46   2  -8       24.70       29.63     25.27 o 
  47   2  -8      120.37      104.48     26.47 o 
  48   2  -8      165.37      155.54     26.92 o 
  49   2  -8      115.64      110.13     27.49 o 
  50   2  -8       44.81       57.74     28.35 o 
  51   2  -8        2.78       27.09     29.28 o 
  52   2  -8      105.81      111.32     30.83 o 
  53   2  -8      172.22       81.99     69.44 o 
   0   3  -8     1031.16     1021.87     34.36 o 
   1   3  -8       55.38       51.04     15.10 o 
   2   3  -8      104.48      109.37     15.08 o 
   3   3  -8      251.91      206.34     15.54 o 
   4   3  -8      367.04      357.89     17.53 o 
   5   3  -8      224.26      224.74     16.38 o 
   6   3  -8      353.90      352.08     17.04 o 
   7   3  -8       46.19       60.11     14.73 o 
   8   3  -8      697.15      704.63     20.34 o 
   9   3  -8      886.71      933.24     22.96 o 
  10   3  -8       41.98       80.82     14.59 o 
  11   3  -8      635.30      665.61     19.93 o 
  12   3  -8       22.33       51.63     13.77 o 
  13   3  -8       63.24       55.49     13.65 o 
  14   3  -8       97.41       84.23     15.36 o 
  15   3  -8       25.41       48.60     15.29 o 
  16   3  -8     1011.62     1046.88     28.77 o 
  17   3  -8      683.84      662.83     24.70 o 
  18   3  -8        8.66       59.95     18.50 o 
  19   3  -8     1350.07     1421.07     32.07 o 
  20   3  -8      166.14      223.65     20.75 o 
  21   3  -8      403.42      413.07     22.17 o 
  22   3  -8       88.89       89.92     24.02 o 
  23   3  -8      104.25      105.16     20.96 o 
  24   3  -8      306.91      331.88     24.52 o 
  25   3  -8       66.94       82.94     20.25 o 
  26   3  -8        4.74       20.89     20.43 o 
  27   3  -8      491.21      533.49     29.59 o 
  28   3  -8      324.97      357.18     26.37 o 
  29   3  -8      945.79      919.06     32.84 o 
  30   3  -8      406.15      409.57     27.35 o 
  31   3  -8      429.37      398.01     27.10 o 
  32   3  -8      185.67      189.20     22.34 o 
  33   3  -8       64.21       99.23     18.93 o 
  34   3  -8       56.20       77.93     19.14 o 
  35   3  -8       63.21       78.84     19.14 o 
  36   3  -8       62.44       74.96     18.83 o 
  37   3  -8       32.53       58.59     18.98 o 
  38   3  -8      140.48      134.41     20.45 o 
  39   3  -8      150.94      174.92     24.46 o 
  40   3  -8      333.49      279.13     26.64 o 
  41   3  -8        7.95       31.31     23.65 o 
  42   3  -8       62.12       46.96     23.85 o 
  43   3  -8       89.99      104.50     24.73 o 
  44   3  -8        3.44       20.47     24.67 o 
  45   3  -8        6.39       -0.62     25.11 o 
  46   3  -8       50.18       65.72     25.67 o 
  47   3  -8       25.51       43.34     26.55 o 
  48   3  -8       78.34       97.98     27.70 o 
  49   3  -8      209.12      159.80     29.01 o 
  50   3  -8        0.85       12.49     29.54 o 
  51   3  -8       85.60       57.18     35.11 o 
  52   3  -8       70.96      111.48     46.62 o 
   0   4  -8     2232.45     2290.17     65.36 o 
   1   4  -8      183.86      215.91     17.80 o 
   2   4  -8      221.24      213.42     16.85 o 
   3   4  -8       34.42       39.04     14.70 o 
   4   4  -8      118.64      142.41     16.04 o 
   5   4  -8       98.32      114.56     15.17 o 
   6   4  -8      155.16      132.51     15.57 o 
   7   4  -8      335.30      296.27     17.88 o 
   8   4  -8      631.96      628.62     21.09 o 
   9   4  -8      222.60      251.06     16.50 o 
  10   4  -8      975.59      915.21     21.91 o 
  11   4  -8      131.54      130.10     14.95 o 
  12   4  -8      414.28      394.37     20.02 o 
  13   4  -8      619.60      610.05     22.06 o 
  14   4  -8        9.53       27.07     15.97 o 
  15   4  -8       68.78       67.58     18.27 o 
  16   4  -8      249.20      226.85     20.33 o 
  17   4  -8      412.34      387.75     22.01 o 
  18   4  -8      533.86      568.56     23.95 o 
  19   4  -8       16.02       23.52     17.96 o 
  20   4  -8       41.80       49.85     20.30 o 
  21   4  -8      150.31      125.25     22.07 o 
  22   4  -8      129.43      131.93     22.19 o 
  23   4  -8      101.00      154.74     23.37 o 
  24   4  -8      138.22      151.65     23.35 o 
  25   4  -8       85.48       77.66     21.31 o 
  26   4  -8       57.43       46.84     21.40 o 
  27   4  -8        5.04       27.66     20.77 o 
  28   4  -8      224.12      218.27     23.21 o 
  29   4  -8       98.67      110.52     21.68 o 
  30   4  -8      152.19      168.31     23.23 o 
  31   4  -8       21.23       37.20     21.38 o 
  32   4  -8      217.33      209.04     23.89 o 
  33   4  -8      116.18      104.77     21.34 o 
  34   4  -8       41.59       42.45     22.19 o 
  35   4  -8        1.75       26.03     26.70 o 
  36   4  -8      178.47      164.56     28.20 o 
  37   4  -8       38.01       29.10     22.32 o 
  38   4  -8      377.79      348.41     27.56 o 
  39   4  -8      159.46      189.13     25.59 o 
  40   4  -8      347.10      304.21     27.02 o 
  41   4  -8      156.04      150.21     24.82 o 
  42   4  -8      335.86      288.31     26.65 o 
  43   4  -8       15.52       38.75     24.98 o 
  44   4  -8       10.76       18.14     29.63 o 
  45   4  -8      107.44       92.86     26.50 o 
  46   4  -8      169.66      164.83     28.37 o 
  47   4  -8       17.48       13.73     28.47 o 
  48   4  -8      198.05      142.72     28.75 o 
  49   4  -8       48.10       54.30     34.86 o 
  50   4  -8      164.95      153.71     35.75 o 
   0   5  -8     1008.31      923.17     33.74 o 
   1   5  -8       10.66       32.57     14.69 o 
   2   5  -8       76.48       81.58     15.24 o 
   3   5  -8      252.32      220.40     16.36 o 
   4   5  -8       15.33       23.30     14.38 o 
   5   5  -8       31.45       27.57     14.10 o 
   6   5  -8      466.22      443.71     19.33 o 
   7   5  -8      568.32      524.76     20.37 o 
   8   5  -8      408.40      441.13     21.95 o 
   9   5  -8       51.63       74.14     17.29 o 
  10   5  -8      368.52      349.99     20.85 o 
  11   5  -8      481.74      471.75     22.45 o 
  12   5  -8      471.06      429.49     22.43 o 
  13   5  -8       44.76       33.98     17.21 o 
  14   5  -8      304.79      267.05     20.63 o 
  15   5  -8      463.74      405.59     22.18 o 
  16   5  -8      267.15      268.09     21.42 o 
  17   5  -8       42.54       55.90     17.57 o 
  18   5  -8       53.94       82.09     21.03 o 
  19   5  -8     1003.99      997.31     32.68 o 
  20   5  -8      193.51      209.35     23.80 o 
  21   5  -8      689.41      716.12     29.48 o 
  22   5  -8      394.93      443.37     29.37 o 
  23   5  -8       72.25      115.08     22.64 o 
  24   5  -8      508.47      491.40     28.00 o 
  25   5  -8       84.45      124.20     22.84 o 
  26   5  -8      264.14      272.86     24.53 o 
  27   5  -8      491.77      452.93     27.19 o 
  28   5  -8       23.85       33.62     19.30 o 
  29   5  -8      202.74      198.97     23.78 o 
  30   5  -8       75.12       75.31     27.59 o 
  31   5  -8      577.08      503.39     34.30 o 
  32   5  -8      377.91      379.55     32.60 o 
  33   5  -8       48.41       49.83     27.50 o 
  34   5  -8        3.22       43.00     37.82 o 
  35   5  -8      102.04       84.77     27.33 o 
  36   5  -8       35.16       36.58     27.40 o 
  37   5  -8       36.25       33.87     27.74 o 
  38   5  -8       63.43       72.70     28.16 o 
  39   5  -8       52.46       70.24     28.99 o 
  40   5  -8       92.65      108.74     29.96 o 
  41   5  -8      194.96      169.08     29.69 o 
  42   5  -8        3.66        6.10     29.89 o 
  43   5  -8      175.92      146.81     32.65 o 
  44   5  -8       64.09       56.21     31.41 o 
  45   5  -8       27.01       10.53     32.54 o 
  46   5  -8      139.97      112.19     33.14 o 
  47   5  -8       50.41       49.38     34.53 o 
  48   5  -8       27.45       18.45     41.20 o 
  49   5  -8        2.47       12.94     61.41 o 
   0   6  -8      488.28      478.74     27.58 o 
   1   6  -8        7.62       25.36     14.79 o 
   2   6  -8      137.76      105.20     15.61 o 
   3   6  -8      174.65      196.75     16.90 o 
   4   6  -8      283.70      285.03     19.61 o 
   5   6  -8      198.43      202.60     19.10 o 
   6   6  -8      150.38      142.93     18.66 o 
   7   6  -8       17.46       23.29     17.19 o 
   8   6  -8       94.85       77.58     17.14 o 
   9   6  -8        6.32       15.47     15.77 o 
  10   6  -8       97.46      108.11     18.41 o 
  11   6  -8      759.88      740.75     26.01 o 
  12   6  -8      508.84      518.78     23.46 o 
  13   6  -8      368.18      362.12     21.62 o 
  14   6  -8      128.57      130.74     18.84 o 
  15   6  -8      284.47      276.24     21.70 o 
  16   6  -8      629.44      608.81     27.89 o 
  17   6  -8       58.27       74.17     26.10 o 
  18   6  -8      131.10      144.83     27.20 o 
  19   6  -8      164.34      210.03     27.77 o 
  20   6  -8      156.24      177.11     28.52 o 
  21   6  -8      436.25      420.56     33.97 o 
  22   6  -8      214.30      221.80     29.82 o 
  23   6  -8       97.58      111.58     27.62 o 
  24   6  -8      807.48      723.34     36.26 o 
  25   6  -8       44.97       86.62     26.64 o 
  26   6  -8      377.44      390.85     54.91 o 
  27   6  -8      167.43      183.51     34.02 o 
  28   6  -8      232.73      216.48     31.38 o 
  29   6  -8      143.78      137.44     29.39 o 
  30   6  -8       76.30       71.52     25.89 o 
  31   6  -8       14.73       10.91     26.69 o 
  32   6  -8       21.47      -12.34     26.98 o 
  33   6  -8        0.78      -15.81     30.04 o 
  34   6  -8       73.09       96.59     28.68 o 
  35   6  -8      159.44      182.33     30.34 o 
  36   6  -8      108.59       80.43     32.59 o 
  37   6  -8       51.39       64.68     29.46 o 
  38   6  -8       47.06       47.81     29.43 o 
  39   6  -8       31.10       23.73     29.50 o 
  40   6  -8       24.98       17.06     30.37 o 
  41   6  -8       11.10       37.11     30.95 o 
  42   6  -8        6.12       53.32     39.64 o 
  43   6  -8      299.75      264.59     47.37 o 
  44   6  -8       25.29        8.59     40.58 o 
  45   6  -8       98.65       74.74     41.67 o 
  46   6  -8       36.22       44.59     42.67 o 
  47   6  -8      172.37      204.21     63.46 o 
   0   7  -8       90.52      123.93     52.33 o 
   1   7  -8       31.96       26.58     16.39 o 
   2   7  -8      104.04      134.51     17.73 o 
   3   7  -8      573.94      497.01     26.18 o 
   4   7  -8       24.82       62.29     18.10 o 
   5   7  -8     1107.03      994.89     28.10 o 
   6   7  -8       13.34       48.65     17.80 o 
   7   7  -8      437.60      376.24     22.15 o 
   8   7  -8       91.57       95.24     17.99 o 
   9   7  -8       58.26       62.38     17.23 o 
  10   7  -8       31.64       52.68     18.07 o 
  11   7  -8      182.87      152.00     18.95 o 
  12   7  -8      122.40      124.82     18.17 o 
  13   7  -8      227.02      223.12     27.47 o 
  14   7  -8       75.58       93.98     25.31 o 
  15   7  -8      781.33      668.43     34.02 o 
  16   7  -8      322.64      318.89     29.55 o 
  17   7  -8       72.11       97.01     25.75 o 
  18   7  -8       30.37       55.31     24.92 o 
  19   7  -8      424.99      377.94     31.62 o 
  20   7  -8        9.71        5.20     23.98 o 
  21   7  -8        1.65        3.89     24.11 o 
  22   7  -8       34.47       40.19     24.35 o 
  23   7  -8       19.56       10.12     26.34 o 
  24   7  -8      126.70      151.37     34.12 o 
  25   7  -8       22.86       11.78     25.11 o 
  26   7  -8       23.07       38.23     26.59 o 
  27   7  -8      423.30      337.81     31.46 o 
  28   7  -8       47.13       72.10     28.17 o 
  29   7  -8       46.96       43.93     26.96 o 
  30   7  -8       69.28       74.56     27.44 o 
  31   7  -8      141.68      131.07     29.29 o 
  32   7  -8        6.30        8.89     28.11 o 
  33   7  -8      156.83      142.59     49.95 o 
  34   7  -8      145.74      135.53     28.70 o 
  35   7  -8      279.98      297.54     46.73 o 
  36   7  -8       44.82       78.36     30.05 o 
  37   7  -8       91.08      102.78     30.43 o 
  38   7  -8       16.46        6.98     37.57 o 
  39   7  -8        1.40       -9.64     41.21 o 
  40   7  -8      145.07      109.46     58.90 o 
  41   7  -8       59.05        2.99     48.82 o 
  42   7  -8       49.99       19.34     42.22 o 
  43   7  -8      275.04      250.33     44.34 o 
  44   7  -8        4.69       37.11     42.68 o 
   0   8  -8      495.55      466.13     37.39 o 
   1   8  -8      171.59      181.93     30.68 o 
   2   8  -8       26.79       44.78     20.24 o 
   3   8  -8       10.23       13.25     19.69 o 
   4   8  -8        8.88        3.73     27.62 o 
   5   8  -8       41.44       63.04     17.21 o 
   6   8  -8      370.96      332.05     21.09 o 
   7   8  -8      112.95      152.59     22.72 o 
   8   8  -8      415.77      414.11     26.04 o 
   9   8  -8        7.17       51.70     22.13 o 
  10   8  -8      100.32      113.61     25.34 o 
  11   8  -8      144.71      175.12     26.38 o 
  12   8  -8       88.82       99.16     25.78 o 
  13   8  -8      352.24      404.73     30.95 o 
  14   8  -8      715.61      685.16     35.20 o 
  15   8  -8       49.65      102.31     26.78 o 
  16   8  -8     1034.08      955.45     39.00 o 
  17   8  -8      179.74      221.99     28.50 o 
  18   8  -8      118.22      133.10     27.32 o 
  19   8  -8       84.55       68.93     25.68 o 
  20   8  -8       36.58       30.80     25.45 o 
  21   8  -8       36.29       23.78     27.45 o 
  22   8  -8      180.85      159.49     28.27 o 
  23   8  -8       10.92       24.39     26.29 o 
  24   8  -8      510.92      433.83     32.66 o 
  25   8  -8        3.04       23.55     26.65 o 
  26   8  -8      192.89      153.67     29.12 o 
  27   8  -8      150.18      152.75     29.21 o 
  28   8  -8       54.29       39.87     27.10 o 
  29   8  -8       63.57       59.60     29.09 o 
  30   8  -8       16.18        9.96     30.57 o 
  31   8  -8      193.44      157.58     29.24 o 
  32   8  -8      147.07      146.86     32.04 o 
  33   8  -8       42.88       24.85     29.27 o 
  34   8  -8       67.36       78.45     36.93 o 
  35   8  -8       33.20      -28.72     48.75 o 
  36   8  -8       65.10       80.23     39.72 o 
  37   8  -8       15.25       53.87     42.16 o 
  38   8  -8       35.29       35.85     43.34 o 
  39   8  -8        4.28       30.72     45.57 o 
  40   8  -8       14.42       10.19     41.66 o 
  41   8  -8      162.40      120.49     76.28 o 
  42   8  -8       12.24       -9.09     63.72 o 
   0   9  -8      672.60      643.53     42.16 o 
   1   9  -8        4.41       97.72     25.99 o 
   2   9  -8       36.78       51.21     21.19 o 
   3   9  -8      230.26      247.27     28.58 o 
   4   9  -8       67.24      126.09     32.46 o 
   5   9  -8      672.49      625.94     42.21 o 
   6   9  -8      206.54      235.65     33.82 o 
   7   9  -8      324.43      339.39     38.20 o 
   8   9  -8      238.76      231.13     34.22 o 
   9   9  -8      156.99      159.76     33.38 o 
  10   9  -8      207.05      179.19     26.59 o 
  11   9  -8      144.58      120.98     31.70 o 
  12   9  -8      302.23      301.27     35.69 o 
  13   9  -8      281.83      302.34     36.54 o 
  14   9  -8      196.68      242.35     28.33 o 
  15   9  -8        1.10       48.12     32.26 o 
  16   9  -8      300.80      266.04     29.85 o 
  17   9  -8      151.97      103.34     26.45 o 
  18   9  -8      127.03      124.58     27.58 o 
  19   9  -8       29.11       50.85     25.32 o 
  20   9  -8       79.64       74.91     26.32 o 
  21   9  -8       21.72       26.52     26.13 o 
  22   9  -8      139.36      113.12     26.50 o 
  23   9  -8       46.06       73.61     28.81 o 
  24   9  -8      319.68      297.38     33.46 o 
  25   9  -8      195.52      160.09     29.03 o 
  26   9  -8      134.27      129.43     28.76 o 
  27   9  -8       37.44       33.95     29.06 o 
  28   9  -8       58.53       56.34     29.09 o 
  29   9  -8      175.31      159.92     31.03 o 
  30   9  -8       60.73       32.26     30.57 o 
  31   9  -8       66.58       86.88     38.46 o 
  32   9  -8      159.15      132.90     39.75 o 
  33   9  -8        5.35      -40.40     40.40 o 
  34   9  -8       10.39       10.89     40.20 o 
  35   9  -8       62.79       41.24     41.02 o 
  36   9  -8       32.22       21.78     47.39 o 
  37   9  -8       67.87       37.78     43.25 o 
  38   9  -8      101.56       68.83     44.51 o 
   3  10  -8       59.72      148.61     52.24 o 
   4  10  -8       55.52       89.99     31.16 o 
   5  10  -8      121.83      101.20     31.09 o 
   6  10  -8       39.74       60.77     39.73 o 
   7  10  -8       47.53       33.54     33.06 o 
   8  10  -8      324.70      287.03     41.25 o 
   9  10  -8      165.10      132.17     34.78 o 
  10  10  -8      166.87      188.01     34.63 o 
  11  10  -8      508.24      427.66     40.19 o 
  12  10  -8       71.47      136.25     33.39 o 
  13  10  -8      306.65      248.02     36.68 o 
  14  10  -8      481.03      413.53     40.53 o 
  15  10  -8       50.85       48.48     25.86 o 
  16  10  -8        4.09      -14.34     27.14 o 
  17  10  -8       85.98      103.07     32.99 o 
  18  10  -8       48.24       24.10     27.96 o 
  19  10  -8      273.75      258.25     30.02 o 
  20  10  -8       51.79       90.62     28.00 o 
  21  10  -8      233.73      225.38     29.61 o 
  22  10  -8       21.83       15.57     28.40 o 
  23  10  -8       98.02      108.75     36.43 o 
  24  10  -8       22.95       20.38     34.01 o 
  25  10  -8       10.08       15.11     40.54 o 
  26  10  -8      171.82      224.55     64.42 o 
  27  10  -8      152.26      139.74     40.81 o 
  28  10  -8       86.05       78.51     41.14 o 
  29  10  -8       53.04       82.46     69.77 o 
  30  10  -8      164.07      197.22     41.95 o 
  31  10  -8       98.06      115.11     42.11 o 
  32  10  -8       84.10       66.60     43.55 o 
  33  10  -8        2.50       22.94     44.38 o 
  34  10  -8       61.22       32.24     55.76 o 
  35  10  -8       68.96      113.54     66.63 o 
  10  11  -8       75.54      104.13     48.63 o 
  11  11  -8      385.80      310.20     38.29 o 
  12  11  -8       20.89       85.00     61.79 o 
  13  11  -8      140.20      109.01     35.31 o 
  14  11  -8        1.46       21.78     34.85 o 
  15  11  -8       96.79       96.09     35.73 o 
  16  11  -8        4.98       18.77     37.05 o 
  17  11  -8      196.17      277.38     71.80 o 
  18  11  -8       21.80       60.93     37.42 o 
  19  11  -8      108.90      143.34     37.74 o 
  20  11  -8        8.18       64.87     38.86 o 
  21  11  -8      507.57      396.89     35.17 o 
  22  11  -8        9.37       20.32     52.22 o 
  23  11  -8       33.88       82.44     41.28 o 
  24  11  -8       85.77       55.39     43.80 o 
  25  11  -8       17.77       31.37     45.75 o 
  26  11  -8       16.47       32.32     44.31 o 
  27  11  -8       73.61      107.57     46.11 o 
  28  11  -8       39.60       47.51     46.17 o 
  29  11  -8      323.85      321.65     71.30 o 
  30  11  -8        3.04       82.38     67.42 o 
  17  12  -8       48.86       70.21     60.88 o 
  18  12  -8       50.01       51.94     62.21 o 
  19  12  -8       23.27       57.71     63.46 o 
  20  12  -8       25.89       71.22     64.97 o 
  21  12  -8        0.60      -67.96     67.96 o 
  22  12  -8       45.95       90.49     67.94 o 
  23  12  -8       76.99      108.16     68.16 o 
   2   0  -7      799.68      795.27     24.88 o 
   4   0  -7     1009.27     1113.12     28.27 o 
   6   0  -7     2192.33     2242.21     36.36 o 
   8   0  -7     2105.56     2354.10     36.92 o 
  10   0  -7      669.69      761.57     43.24 o 
  12   0  -7      131.09      185.20     21.25 o 
  14   0  -7      885.20      932.73     34.32 o 
  16   0  -7       50.16       97.86     15.78 o 
  18   0  -7      322.72      373.81     19.41 o 
  20   0  -7      220.86      256.94     18.61 o 
  22   0  -7      487.77      494.93     21.68 o 
  24   0  -7      250.14      245.06     19.23 o 
  26   0  -7      841.51      822.74     31.55 o 
  28   0  -7       17.53        5.15     19.21 o 
  30   0  -7      282.53      242.20     24.32 o 
  32   0  -7       45.28       38.05     21.67 o 
  34   0  -7      360.53      333.02     27.00 o 
  36   0  -7      832.82      778.45     33.31 o 
  38   0  -7       27.89       34.89     23.07 o 
  40   0  -7       11.80       18.01     23.02 o 
  42   0  -7      225.18      208.92     28.17 o 
  44   0  -7      127.30       97.30     24.54 o 
  46   0  -7      360.43      326.13     30.21 o 
  48   0  -7       48.25       51.96     26.00 o 
  50   0  -7       87.13       63.42     27.71 o 
  52   0  -7       83.71       77.21     37.17 o 
  54   0  -7      159.91      144.23     48.82 o 
  56   0  -7       39.39        4.32     42.09 o 
   1   1  -7      573.74      782.69     17.87 o 
   2   1  -7       38.91       55.39     12.51 o 
   3   1  -7      119.70      205.82     13.83 o 
   4   1  -7      318.56      336.38     14.60 o 
   5   1  -7      168.04      235.22     13.50 o 
   6   1  -7      934.12      973.87     18.98 o 
   7   1  -7      358.88      415.61     16.50 o 
   8   1  -7      168.95      254.56     15.12 o 
   9   1  -7      803.02      852.54     19.53 o 
  10   1  -7      651.57      660.55     20.11 o 
  11   1  -7       77.07      212.04     15.01 o 
  12   1  -7      715.57      753.14     20.34 o 
  13   1  -7     1351.75     1397.35     21.63 o 
  14   1  -7      225.91      303.89     14.57 o 
  15   1  -7      627.45      716.46     17.63 o 
  16   1  -7       24.97       50.85     11.89 o 
  17   1  -7      318.03      348.46     14.77 o 
  18   1  -7       30.50       78.61     12.58 o 
  19   1  -7       60.31      169.84     13.86 o 
  20   1  -7      540.29      632.90     17.68 o 
  21   1  -7      289.39      425.09     16.34 o 
  22   1  -7      962.32     1003.98     18.96 o 
  23   1  -7     1007.02     1057.05     19.63 o 
  24   1  -7      175.92      268.62     15.59 o 
  25   1  -7     2126.66     2096.14     30.22 o 
  26   1  -7       21.20       65.23     15.26 o 
  27   1  -7      220.27      227.18     16.39 o 
  28   1  -7       14.73       24.64     14.73 o 
  29   1  -7      147.86      141.32     16.18 o 
  30   1  -7       79.50       85.93     15.66 o 
  31   1  -7       24.99       61.78     15.87 o 
  32   1  -7        2.63       36.46     15.50 o 
  33   1  -7      411.29      421.81     20.03 o 
  34   1  -7       56.27      143.15     17.46 o 
  35   1  -7      696.66      751.20     24.93 o 
  36   1  -7      149.32      135.04     17.42 o 
  37   1  -7      103.76       97.00     17.21 o 
  38   1  -7      552.59      549.34     22.64 o 
  39   1  -7        6.01       21.95     16.39 o 
  40   1  -7       53.14       44.50     16.43 o 
  41   1  -7      174.99      173.05     18.28 o 
  42   1  -7        2.23       13.54     16.22 o 
  43   1  -7       67.28       68.08     16.83 o 
  44   1  -7        2.31       20.80     17.62 o 
  45   1  -7       38.99       38.96     17.43 o 
  46   1  -7       31.13       67.37     18.27 o 
  47   1  -7        2.20      -11.58     18.29 o 
  48   1  -7       15.45       16.71     20.30 o 
  49   1  -7      125.45      102.24     24.67 o 
  50   1  -7        4.59       -4.48     21.34 o 
  51   1  -7       13.79       33.21     22.53 o 
  52   1  -7      146.23      151.96     23.48 o 
  53   1  -7       57.72       72.88     24.01 o 
  54   1  -7       84.49       84.33     25.26 o 
  55   1  -7       13.60       37.47     28.85 o 
  56   1  -7       86.08       55.24     35.14 o 
  57   1  -7        5.56        4.95     35.75 o 
   1   2  -7      674.29      611.38     16.60 o 
   2   2  -7      211.27      175.81     13.19 o 
   3   2  -7      665.65      665.44     16.79 o 
   4   2  -7      396.50      407.76     16.78 o 
   5   2  -7      336.46      352.13     15.80 o 
   6   2  -7      755.18      751.19     18.70 o 
   7   2  -7      453.06      506.64     17.03 o 
   8   2  -7     1005.59     1060.49     21.10 o 
   9   2  -7      190.42      206.86     14.85 o 
  10   2  -7     1056.09     1089.10     21.28 o 
  11   2  -7      567.92      580.33     17.82 o 
  12   2  -7      185.90      189.84     14.58 o 
  13   2  -7      242.88      231.33     14.70 o 
  14   2  -7       47.90       43.73     13.65 o 
  15   2  -7      356.36      349.35     14.63 o 
  16   2  -7      155.32      159.64     13.14 o 
  17   2  -7      182.99      191.19     13.46 o 
  18   2  -7     1128.69     1114.85     24.96 o 
  19   2  -7      675.45      697.46     21.70 o 
  20   2  -7      435.66      445.50     15.78 o 
  21   2  -7      332.19      361.86     15.35 o 
  22   2  -7      411.07      477.14     18.63 o 
  23   2  -7      744.61      728.99     23.03 o 
  24   2  -7      187.34      234.41     18.48 o 
  25   2  -7      481.28      447.07     20.90 o 
  26   2  -7       18.57       31.65     15.59 o 
  27   2  -7       76.28      101.55     17.25 o 
  28   2  -7      101.20       98.85     16.40 o 
  29   2  -7       58.78       61.84     16.38 o 
  30   2  -7      347.87      360.35     20.63 o 
  31   2  -7      193.48      234.28     17.47 o 
  32   2  -7       40.22       62.27     15.83 o 
  33   2  -7      238.04      256.04     18.20 o 
  34   2  -7      153.41      171.86     17.43 o 
  35   2  -7      161.95      161.02     17.29 o 
  36   2  -7      112.04      133.20     17.37 o 
  37   2  -7       85.44       91.52     16.31 o 
  38   2  -7       35.18       29.52     15.99 o 
  39   2  -7      235.55      246.60     19.53 o 
  40   2  -7       48.63       81.21     16.80 o 
  41   2  -7      141.37      198.14     18.59 o 
  42   2  -7      210.74      233.26     19.90 o 
  43   2  -7       50.79       50.68     17.64 o 
  44   2  -7      135.41      168.49     20.60 o 
  45   2  -7       77.27       72.73     19.91 o 
  46   2  -7       33.28       37.05     19.80 o 
  47   2  -7       48.31       53.15     20.46 o 
  48   2  -7        1.53        7.50     21.18 o 
  49   2  -7      112.03       90.16     22.33 o 
  50   2  -7       95.14      113.69     22.37 o 
  51   2  -7       66.14       59.20     22.95 o 
  52   2  -7       47.36       48.64     24.15 o 
  53   2  -7      121.01      122.53     24.56 o 
  54   2  -7        5.73       12.75     33.89 o 
  55   2  -7      120.97      145.49     34.33 o 
  56   2  -7       48.90       73.73     43.28 o 
  57   2  -7      201.54      145.81     63.37 o 
   1   3  -7      850.17      814.46     19.12 o 
   2   3  -7      232.23      250.21     14.63 o 
   3   3  -7      994.86      898.81     20.02 o 
   4   3  -7       91.74      152.42     14.26 o 
   5   3  -7      155.42      181.75     14.97 o 
   6   3  -7     1616.81     1612.05     24.46 o 
   7   3  -7      728.79      721.98     19.18 o 
   8   3  -7      344.50      354.03     19.74 o 
   9   3  -7      824.17      850.65     20.24 o 
  10   3  -7      791.50      820.63     19.64 o 
  11   3  -7      748.67      740.87     19.01 o 
  12   3  -7      872.56      863.84     19.94 o 
  13   3  -7      160.75      190.28     14.39 o 
  14   3  -7      431.08      445.88     16.69 o 
  15   3  -7      317.53      332.06     16.92 o 
  16   3  -7       20.13       37.51     13.43 o 
  17   3  -7      295.36      282.55     14.04 o 
  18   3  -7      724.62      733.58     20.24 o 
  19   3  -7      250.66      243.37     16.27 o 
  20   3  -7      548.16      545.98     19.13 o 
  21   3  -7        1.91       65.72     15.05 o 
  22   3  -7      727.78      662.37     22.43 o 
  23   3  -7      102.91      156.45     17.67 o 
  24   3  -7      503.67      486.68     21.15 o 
  25   3  -7        6.70       25.12     15.56 o 
  26   3  -7       51.24       62.02     16.12 o 
  27   3  -7      133.51      109.95     16.98 o 
  28   3  -7       39.21       52.29     15.93 o 
  29   3  -7       95.12      111.03     17.15 o 
  30   3  -7       31.08       44.26     16.22 o 
  31   3  -7       17.71       10.87     15.90 o 
  32   3  -7      104.19      119.60     17.73 o 
  33   3  -7       48.51       57.08     17.38 o 
  34   3  -7      145.20      154.31     18.66 o 
  35   3  -7       68.00       77.06     17.80 o 
  36   3  -7       50.51       59.14     17.71 o 
  37   3  -7      158.21      170.49     20.22 o 
  38   3  -7      590.70      566.05     24.85 o 
  39   3  -7      328.00      294.95     21.28 o 
  40   3  -7        0.69       36.27     22.17 o 
  41   3  -7      268.28      250.42     24.45 o 
  42   3  -7        9.00       28.79     21.28 o 
  43   3  -7      165.40      156.85     23.34 o 
  44   3  -7       95.82       59.29     23.14 o 
  45   3  -7       20.17       36.81     23.14 o 
  46   3  -7       12.41       46.25     23.51 o 
  47   3  -7       43.00       65.02     23.73 o 
  48   3  -7       21.71       28.13     23.83 o 
  49   3  -7      237.48      201.89     25.41 o 
  50   3  -7       57.94       51.91     25.09 o 
  51   3  -7      235.64      205.42     31.86 o 
  52   3  -7      122.81      100.42     31.48 o 
  53   3  -7       18.58       40.62     32.60 o 
  54   3  -7       23.52       40.10     33.86 o 
  55   3  -7       48.81      104.10     34.74 o 
  56   3  -7      131.59      141.20     35.27 o 
   1   4  -7       13.76       21.10     12.83 o 
   2   4  -7       75.44       77.98     13.03 o 
   3   4  -7       96.64       87.80     13.78 o 
   4   4  -7       97.98      118.80     14.79 o 
   5   4  -7      372.66      382.86     17.36 o 
   6   4  -7      534.94      513.65     18.04 o 
   7   4  -7      239.72      215.12     14.42 o 
   8   4  -7      743.50      697.33     18.39 o 
   9   4  -7      126.47      133.22     13.55 o 
  10   4  -7      747.27      727.02     18.49 o 
  11   4  -7       97.38       81.68     12.54 o 
  12   4  -7      118.09      116.82     12.48 o 
  13   4  -7       95.47       82.51     12.43 o 
  14   4  -7       18.36        7.23     13.78 o 
  15   4  -7       48.80       42.15     14.47 o 
  16   4  -7       81.69       79.06     17.08 o 
  17   4  -7       53.67       61.45     17.13 o 
  18   4  -7      733.65      681.81     23.94 o 
  19   4  -7      176.90      192.40     16.07 o 
  20   4  -7      808.27      797.33     23.35 o 
  21   4  -7      344.09      338.95     19.15 o 
  22   4  -7      392.84      411.43     20.38 o 
  23   4  -7      127.46      165.45     17.29 o 
  24   4  -7      254.13      254.24     18.74 o 
  25   4  -7       81.72       84.33     16.23 o 
  26   4  -7      147.58      155.47     18.34 o 
  27   4  -7      264.57      236.07     18.55 o 
  28   4  -7      609.81      601.31     23.19 o 
  29   4  -7       27.87       36.69     16.67 o 
  30   4  -7      373.57      367.67     20.51 o 
  31   4  -7       12.96       25.99     16.80 o 
  32   4  -7      323.71      283.50     20.61 o 
  33   4  -7        0.18       39.89     16.11 o 
  34   4  -7       18.02       23.87     17.10 o 
  35   4  -7       32.65       40.87     21.22 o 
  36   4  -7      285.25      284.95     24.72 o 
  37   4  -7       92.39       89.18     21.84 o 
  38   4  -7      104.99      102.47     22.88 o 
  39   4  -7      336.60      337.11     26.03 o 
  40   4  -7      183.55      189.74     23.46 o 
  41   4  -7       96.68       94.69     21.75 o 
  42   4  -7        0.32        4.69     21.80 o 
  43   4  -7       54.55       48.62     22.89 o 
  44   4  -7      108.52       98.77     23.44 o 
  45   4  -7       15.84        9.99     23.00 o 
  46   4  -7       13.13       -0.48     23.82 o 
  47   4  -7       26.56       18.46     24.80 o 
  48   4  -7       40.34       45.22     29.64 o 
  49   4  -7       43.85       39.57     29.98 o 
  50   4  -7        3.26       12.31     30.10 o 
  51   4  -7       77.71       67.59     31.01 o 
  52   4  -7        3.25       -8.65     33.17 o 
  53   4  -7       15.15       30.45     33.71 o 
  54   4  -7       65.84       75.88     34.92 o 
  55   4  -7       84.91       60.80     44.99 o 
   1   5  -7     1285.08     1195.27     23.60 o 
   2   5  -7      201.01      213.07     15.50 o 
   3   5  -7      461.07      479.77     18.03 o 
   4   5  -7      942.99      954.95     22.00 o 
   5   5  -7      456.36      480.26     18.07 o 
   6   5  -7      913.34      892.94     21.61 o 
   7   5  -7      541.52      540.04     19.10 o 
   8   5  -7      351.76      342.48     16.92 o 
   9   5  -7     1127.36     1044.77     22.48 o 
  10   5  -7       66.32      102.24     16.93 o 
  11   5  -7      958.87      889.02     24.61 o 
  12   5  -7       92.45       93.09     16.97 o 
  13   5  -7      714.22      651.64     20.69 o 
  14   5  -7       42.58       47.50     14.63 o 
  15   5  -7       41.05       38.72     14.48 o 
  16   5  -7       71.37       77.14     15.27 o 
  17   5  -7       90.73       95.43     17.24 o 
  18   5  -7        3.13        0.29     18.26 o 
  19   5  -7        5.29       12.57     18.51 o 
  20   5  -7      251.61      242.40     22.08 o 
  21   5  -7      419.44      390.34     23.82 o 
  22   5  -7      677.49      623.04     22.92 o 
  23   5  -7      412.22      403.31     20.64 o 
  24   5  -7      560.22      539.90     22.53 o 
  25   5  -7      161.62      210.75     18.78 o 
  26   5  -7      267.85      292.42     20.04 o 
  27   5  -7       83.28       97.80     17.59 o 
  28   5  -7      139.48      137.47     18.52 o 
  29   5  -7       74.79       88.25     17.60 o 
  30   5  -7       25.67       29.95     16.28 o 
  31   5  -7       31.58       41.57     21.08 o 
  32   5  -7       20.73       28.83     20.07 o 
  33   5  -7       12.27        1.12     19.70 o 
  34   5  -7       26.06       16.60     20.22 o 
  35   5  -7      115.15      138.38     22.23 o 
  36   5  -7      257.73      214.83     24.41 o 
  37   5  -7      177.62      178.91     23.52 o 
  38   5  -7       98.22       88.66     23.29 o 
  39   5  -7      161.20      197.79     24.92 o 
  40   5  -7      180.04      183.77     24.76 o 
  41   5  -7      329.37      322.63     27.29 o 
  42   5  -7       40.02       89.85     24.49 o 
  43   5  -7       58.77       52.88     23.06 o 
  44   5  -7       31.64       33.96     23.20 o 
  45   5  -7       29.18       29.98     28.49 o 
  46   5  -7       15.81       24.28     29.78 o 
  47   5  -7      337.90      300.15     34.74 o 
  48   5  -7        9.59       36.61     30.64 o 
  49   5  -7       89.21       98.83     31.79 o 
  50   5  -7       41.82       44.51     32.30 o 
  51   5  -7       86.36       67.62     33.62 o 
  52   5  -7       99.99       36.50     34.75 o 
  53   5  -7      152.46      102.08     36.77 o 
  54   5  -7      166.72       94.23     67.27 o 
   1   6  -7      181.93      180.60     14.85 o 
   2   6  -7      147.19      155.94     14.31 o 
   3   6  -7       14.74       23.71     12.79 o 
   4   6  -7      427.70      451.81     17.89 o 
   5   6  -7       58.39       70.78     13.54 o 
   6   6  -7      366.31      372.18     16.93 o 
   7   6  -7      207.49      265.38     18.69 o 
   8   6  -7      889.41      806.21     24.25 o 
   9   6  -7       36.32       50.50     16.29 o 
  10   6  -7       79.08       81.09     15.79 o 
  11   6  -7       29.49       23.47     15.53 o 
  12   6  -7      212.87      198.78     18.35 o 
  13   6  -7      165.62      169.25     18.36 o 
  14   6  -7       94.17       71.72     16.24 o 
  15   6  -7      364.07      328.06     22.11 o 
  16   6  -7      218.19      251.51     20.74 o 
  17   6  -7      354.70      347.23     22.17 o 
  18   6  -7      227.42      241.10     26.27 o 
  19   6  -7      215.81      235.46     27.68 o 
  20   6  -7      837.07      794.40     33.80 o 
  21   6  -7       63.51       76.68     24.90 o 
  22   6  -7      181.59      177.45     26.41 o 
  23   6  -7       34.39       54.64     23.77 o 
  24   6  -7      251.75      283.35     23.16 o 
  25   6  -7      161.42      157.09     17.54 o 
  26   6  -7       91.52       82.29     31.99 o 
  27   6  -7        2.52       10.47     19.61 o 
  28   6  -7      267.38      247.96     23.28 o 
  29   6  -7       42.13       34.59     20.20 o 
  30   6  -7      116.86      113.82     21.15 o 
  31   6  -7      226.18      228.57     23.73 o 
  32   6  -7      106.85      109.65     21.32 o 
  33   6  -7       77.57       82.39     21.52 o 
  34   6  -7       32.31       43.30     21.64 o 
  35   6  -7        3.94       -7.76     21.57 o 
  36   6  -7       23.28       35.89     21.30 o 
  37   6  -7       18.59       18.75     21.59 o 
  38   6  -7       35.95       55.77     22.03 o 
  39   6  -7      207.10      224.25     24.85 o 
  40   6  -7       63.19       92.71     24.77 o 
  41   6  -7       17.50       83.06     29.81 o 
  42   6  -7      556.81      508.96     37.52 o 
  43   6  -7       33.34       65.72     31.39 o 
  44   6  -7       50.72       79.74     30.06 o 
  45   6  -7       20.36       29.26     29.56 o 
  46   6  -7      157.59      145.91     30.81 o 
  47   6  -7       72.14       81.27     31.05 o 
  48   6  -7       45.40       68.59     32.21 o 
  49   6  -7       24.19       53.01     33.43 o 
  50   6  -7        4.82       20.79     33.80 o 
  51   6  -7       47.23       49.50     35.29 o 
  52   6  -7      152.48      193.13     65.81 o 
   1   7  -7      122.82      120.36     13.88 o 
   2   7  -7      262.60      213.94     14.83 o 
   3   7  -7      180.67      197.82     17.19 o 
   4   7  -7      277.95      250.22     18.01 o 
   5   7  -7       25.61       48.91     15.73 o 
   6   7  -7      387.07      363.63     20.09 o 
   7   7  -7      208.81      199.97     17.47 o 
   8   7  -7       75.85       90.29     16.43 o 
   9   7  -7      269.14      240.45     18.40 o 
  10   7  -7       95.61       81.16     16.34 o 
  11   7  -7      133.67      131.13     16.94 o 
  12   7  -7      257.82      257.88     24.46 o 
  13   7  -7      376.27      325.84     22.03 o 
  14   7  -7      125.65      133.35     25.02 o 
  15   7  -7      705.58      625.35     32.33 o 
  16   7  -7       14.86       22.86     22.51 o 
  17   7  -7      302.49      283.32     27.19 o 
  18   7  -7      100.42       95.93     23.91 o 
  19   7  -7      220.41      224.80     26.63 o 
  20   7  -7      252.37      287.25     28.64 o 
  21   7  -7      109.37       99.62     25.40 o 
  22   7  -7       55.93       86.73     24.91 o 
  23   7  -7      685.83      686.05     34.13 o 
  24   7  -7      111.48      154.62     28.10 o 
  25   7  -7      926.70      934.11     38.69 o 
  26   7  -7      103.58      112.88     27.21 o 
  27   7  -7      148.38      185.53     26.99 o 
  28   7  -7      147.18      133.48     21.12 o 
  29   7  -7       61.92       59.18     21.10 o 
  30   7  -7      112.22       92.42     22.05 o 
  31   7  -7      268.06      222.86     24.76 o 
  32   7  -7        6.07       35.67     21.82 o 
  33   7  -7      154.15      119.37     22.70 o 
  34   7  -7      113.97      116.93     23.48 o 
  35   7  -7      274.35      220.60     25.29 o 
  36   7  -7      131.11      108.65     24.77 o 
  37   7  -7      211.89      247.35     41.15 o 
  38   7  -7      132.38      121.58     30.32 o 
  39   7  -7       49.81       42.10     28.69 o 
  40   7  -7       77.10       60.96     28.84 o 
  41   7  -7        9.05       54.81     29.20 o 
  42   7  -7       15.62       40.76     29.80 o 
  43   7  -7       82.59       56.98     31.26 o 
  44   7  -7      106.16      119.71     32.81 o 
  45   7  -7       76.96       55.91     32.07 o 
  46   7  -7       22.21       57.82     32.93 o 
  47   7  -7       70.11       46.51     34.24 o 
  48   7  -7        0.05      -12.80     35.58 o 
  49   7  -7       12.10       61.31     35.98 o 
  50   7  -7       89.83      136.19     69.78 o 
   1   8  -7       72.71       80.66     18.85 o 
   2   8  -7      237.37      230.58     17.71 o 
   3   8  -7      189.08      185.36     18.76 o 
   4   8  -7      879.37      835.89     28.94 o 
   5   8  -7      127.93      161.76     17.47 o 
   6   8  -7      281.44      306.68     20.20 o 
   7   8  -7      448.13      426.65     21.19 o 
   8   8  -7      147.01      157.08     19.02 o 
   9   8  -7       97.34      133.56     22.54 o 
  10   8  -7       31.97       29.39     21.48 o 
  11   8  -7       53.53       58.93     22.62 o 
  12   8  -7      216.69      174.19     24.56 o 
  13   8  -7       32.31       30.58     23.24 o 
  14   8  -7      474.21      467.78     35.98 o 
  15   8  -7       81.93      111.55     24.60 o 
  16   8  -7      159.57      148.66     25.12 o 
  17   8  -7       98.59      101.09     23.35 o 
  18   8  -7       90.31       98.80     24.61 o 
  19   8  -7       93.77       68.57     24.04 o 
  20   8  -7       41.90       63.60     24.25 o 
  21   8  -7      310.91      309.19     30.60 o 
  22   8  -7       12.11        0.13     22.76 o 
  23   8  -7      117.04      108.88     25.47 o 
  24   8  -7       30.40       39.96     24.26 o 
  25   8  -7       82.98       63.17     25.79 o 
  26   8  -7        6.67       19.29     23.97 o 
  27   8  -7       17.61       19.21     25.52 o 
  28   8  -7      136.30      106.45     26.88 o 
  29   8  -7       15.74       25.05     25.08 o 
  30   8  -7      191.27      162.26     27.63 o 
  31   8  -7       48.23       40.45     27.24 o 
  32   8  -7      140.46      137.88     28.67 o 
  33   8  -7       64.36       58.12     22.36 o 
  34   8  -7       73.84       47.87     31.40 o 
  35   8  -7      110.48       99.14     28.84 o 
  36   8  -7       85.17       73.02     29.29 o 
  37   8  -7       22.59       40.65     28.51 o 
  38   8  -7       70.19       66.30     29.22 o 
  39   8  -7      138.35      109.13     31.63 o 
  40   8  -7       79.37       65.50     30.49 o 
  41   8  -7       94.28      143.22     31.17 o 
  42   8  -7      447.82      353.34     36.62 o 
  43   8  -7       16.81       61.15     33.47 o 
  44   8  -7      413.19      370.74     36.42 o 
  45   8  -7       70.73       88.66     35.62 o 
  46   8  -7      152.92      102.06     36.34 o 
  47   8  -7        4.13        2.13     47.48 o 
   1   9  -7      109.17      102.30     18.96 o 
   2   9  -7      111.72      122.54     20.43 o 
   3   9  -7       18.26       44.68     19.41 o 
   4   9  -7      418.84      437.31     34.79 o 
   5   9  -7      311.40      326.93     34.58 o 
   6   9  -7       73.96       67.31     21.65 o 
   7   9  -7       22.83       34.78     23.49 o 
   8   9  -7      249.51      241.64     25.16 o 
   9   9  -7      419.39      414.50     38.90 o 
  10   9  -7      304.26      281.94     25.43 o 
  11   9  -7       68.83      125.65     27.86 o 
  12   9  -7       44.89       35.49     21.89 o 
  13   9  -7       61.56       48.60     21.93 o 
  14   9  -7       29.45       41.57     23.24 o 
  15   9  -7      325.33      276.45     27.35 o 
  16   9  -7        7.28       12.11     23.01 o 
  17   9  -7       74.81       94.64     24.61 o 
  18   9  -7      159.94      138.26     27.05 o 
  19   9  -7       30.46       42.51     23.86 o 
  20   9  -7      256.38      229.28     27.84 o 
  21   9  -7      114.73      172.25     27.85 o 
  22   9  -7      727.14      680.35     45.10 o 
  23   9  -7      452.97      403.98     32.76 o 
  24   9  -7        1.61       27.11     25.43 o 
  25   9  -7      475.75      333.44     32.53 o 
  26   9  -7       35.18       58.00     24.57 o 
  27   9  -7      475.19      427.48     33.37 o 
  28   9  -7      195.50      196.33     29.28 o 
  29   9  -7       17.29        6.56     25.74 o 
  30   9  -7       23.35       32.75     35.00 o 
  31   9  -7       99.00       67.16     39.57 o 
  32   9  -7       74.66       95.49     36.45 o 
  33   9  -7      266.56      164.60     37.70 o 
  34   9  -7       44.40       83.85     37.66 o 
  35   9  -7      166.41      150.03     40.05 o 
  36   9  -7      221.30      183.74     42.22 o 
  37   9  -7       54.57       54.86     38.02 o 
  38   9  -7       10.96       -3.47     39.65 o 
  39   9  -7      117.22      102.73     40.44 o 
  40   9  -7      134.58      132.08     40.97 o 
  41   9  -7       35.87       44.61     41.57 o 
  42   9  -7       99.28       70.09     43.04 o 
  43   9  -7       11.97       32.36     44.20 o 
  44   9  -7       22.65      -33.26     45.19 o 
   2  10  -7      146.09      131.20     38.04 o 
   3  10  -7      261.34      234.26     45.24 o 
   4  10  -7       11.49       52.62     29.00 o 
   5  10  -7       52.65      123.28     31.15 o 
   6  10  -7       44.35       52.26     27.55 o 
   7  10  -7       38.86       99.51     30.27 o 
   8  10  -7      446.11      454.85     39.08 o 
   9  10  -7      226.97      265.92     34.59 o 
  10  10  -7      249.14      298.57     42.63 o 
  11  10  -7      504.50      382.36     28.75 o 
  12  10  -7       64.18       72.90     23.46 o 
  13  10  -7       67.06      109.44     24.14 o 
  14  10  -7      119.68      153.04     25.97 o 
  15  10  -7      174.65      235.83     31.84 o 
  16  10  -7       83.34       99.92     25.60 o 
  17  10  -7       63.13      111.44     26.48 o 
  18  10  -7      208.46      224.77     28.06 o 
  19  10  -7       25.13       47.32     24.70 o 
  20  10  -7      406.88      339.68     30.72 o 
  21  10  -7      153.54      173.31     27.56 o 
  22  10  -7       68.51       79.69     25.68 o 
  23  10  -7      344.72      297.07     28.96 o 
  24  10  -7      380.02      332.42     29.70 o 
  25  10  -7       77.89       67.70     33.63 o 
  26  10  -7       44.15       25.91     35.33 o 
  27  10  -7      117.23      108.80     36.04 o 
  28  10  -7      253.08      257.67     41.58 o 
  29  10  -7      226.39      196.90     39.03 o 
  30  10  -7      221.07      216.16     38.33 o 
  31  10  -7      134.06      170.85     52.98 o 
  32  10  -7      141.86      122.68     37.61 o 
  33  10  -7      118.89      122.87     38.22 o 
  34  10  -7       89.42       71.95     39.59 o 
  35  10  -7       70.54       44.10     40.02 o 
  36  10  -7        2.88       40.30     40.59 o 
  37  10  -7       96.71      107.92     41.82 o 
  38  10  -7       55.34       52.03     57.42 o 
  39  10  -7       34.40       -9.27     45.06 o 
  40  10  -7      114.91      113.85     45.55 o 
   8  11  -7       18.29       74.46     41.10 o 
   9  11  -7      557.54      499.99     54.49 o 
  10  11  -7      219.78      269.34     44.95 o 
  11  11  -7      323.26      274.05     46.99 o 
  12  11  -7       84.25      109.31     34.63 o 
  13  11  -7      151.94      128.56     43.70 o 
  14  11  -7       32.53       17.77     30.80 o 
  15  11  -7       84.86       67.94     31.84 o 
  16  11  -7        6.40       48.96     25.74 o 
  17  11  -7       97.04       90.80     26.49 o 
  18  11  -7       89.33       93.19     26.57 o 
  19  11  -7      113.47      101.59     27.51 o 
  20  11  -7       46.76       40.10     26.90 o 
  21  11  -7      262.18      182.41     36.06 o 
  22  11  -7      173.83      147.03     35.73 o 
  23  11  -7       65.82       36.12     36.58 o 
  24  11  -7        7.02       17.40     35.60 o 
  25  11  -7      269.06      215.91     38.98 o 
  26  11  -7       95.72       93.95     37.61 o 
  27  11  -7        3.38       -7.87     66.38 o 
  28  11  -7       80.84       82.24     39.69 o 
  29  11  -7        3.43       36.29     39.72 o 
  30  11  -7      206.27      120.96     40.81 o 
  31  11  -7      270.02      264.91     42.07 o 
  32  11  -7       15.33       26.64     42.35 o 
  33  11  -7       53.08      -20.92     80.37 o 
  34  11  -7        8.94       61.75     51.78 o 
  35  11  -7       64.11       73.72     44.90 o 
  36  11  -7       18.23       20.25     45.94 o 
  14  12  -7       24.70       41.43     47.81 o 
  15  12  -7       43.29       24.99     50.53 o 
  16  12  -7       47.70       66.92     50.00 o 
  17  12  -7       76.74       60.61     52.20 o 
  18  12  -7      268.64      247.15     54.43 o 
  19  12  -7       19.04       -2.57     53.50 o 
  20  12  -7      168.59      117.64     55.18 o 
  21  12  -7      172.05       34.41     56.91 o 
  22  12  -7      106.28       77.21     61.88 o 
  23  12  -7       35.38       26.81     41.01 o 
  24  12  -7      146.96      100.63     41.87 o 
  25  12  -7       59.63        7.93     42.75 o 
  26  12  -7      203.36      100.42     43.32 o 
  27  12  -7        1.12       18.45     43.88 o 
  28  12  -7      311.29      301.79     45.91 o 
  29  12  -7       12.11       96.55     46.82 o 
  30  12  -7      518.80      391.81     61.57 o 
  31  12  -7       31.39       26.08     48.23 o 
  32  12  -7       25.39      167.49     68.44 o 
   0   0  -6     7141.32     7535.96    157.62 o 
   2   0  -6      713.81     1290.30     27.43 o 
   4   0  -6      670.37      907.26     24.05 o 
   6   0  -6       25.50      109.90     17.00 o 
   8   0  -6     2537.58     3172.83     38.03 o 
  10   0  -6      432.63      690.22     23.50 o 
  12   0  -6     3861.07     3922.33     38.62 o 
  14   0  -6     1405.04     1514.54     26.30 o 
  16   0  -6      538.89      532.90     18.93 o 
  18   0  -6       88.43      122.14     15.03 o 
  20   0  -6       20.61       61.18     14.59 o 
  22   0  -6     1369.02     1258.36     26.30 o 
  24   0  -6      705.50      713.30     26.96 o 
  26   0  -6      580.05      582.81     26.43 o 
  28   0  -6      312.25      338.89     23.67 o 
  30   0  -6      407.03      407.83     25.41 o 
  32   0  -6      987.83     1002.77     33.40 o 
  34   0  -6       44.66       59.59     21.18 o 
  36   0  -6      319.49      328.34     25.59 o 
  38   0  -6      473.27      405.10     27.61 o 
  40   0  -6      413.85      422.17     27.75 o 
  42   0  -6       54.36       46.23     23.21 o 
  44   0  -6      684.08      654.24     32.98 o 
  46   0  -6      471.93      471.81     31.63 o 
  48   0  -6      252.27      190.63     27.10 o 
  50   0  -6      398.87      401.35     31.01 o 
  52   0  -6      277.37      303.42     38.04 o 
  54   0  -6       39.86       59.75     34.68 o 
  56   0  -6       36.94       34.08     37.92 o 
  58   0  -6       70.30       -1.20     40.79 o 
  60   0  -6       54.48       69.41     61.51 o 
   0   1  -6      491.60      686.93     22.46 o 
   1   1  -6      735.30      733.47     15.93 o 
   2   1  -6     1665.95     1872.69     21.73 o 
   3   1  -6     1215.12     1330.40     19.19 o 
   4   1  -6      457.90      547.84     14.71 o 
   5   1  -6      499.43      549.42     14.41 o 
   6   1  -6     1156.44     1172.14     15.69 o 
   7   1  -6     1180.24     1097.99     15.54 o 
   8   1  -6      474.15      512.92     14.37 o 
   9   1  -6     1628.52     1846.10     20.19 o 
  10   1  -6     1978.16     2005.75     22.02 o 
  11   1  -6     1301.94     1309.17     23.21 o 
  12   1  -6      198.25      213.35     11.24 o 
  13   1  -6      348.64      335.59     13.27 o 
  14   1  -6       39.94       67.63      9.87 o 
  15   1  -6     1093.53     1138.13     17.11 o 
  16   1  -6      756.03      736.19     15.61 o 
  17   1  -6       55.77       57.15      9.40 o 
  18   1  -6      295.42      298.14     12.04 o 
  19   1  -6     1588.03     1627.38     19.94 o 
  20   1  -6       35.02       62.26     10.16 o 
  21   1  -6      570.14      608.89     14.68 o 
  22   1  -6      331.66      389.29     13.59 o 
  23   1  -6      583.79      600.22     16.13 o 
  24   1  -6      665.59      697.05     19.38 o 
  25   1  -6      532.57      536.76     18.22 o 
  26   1  -6      882.79      863.11     21.06 o 
  27   1  -6     1335.83     1247.51     23.85 o 
  28   1  -6      400.70      429.74     18.03 o 
  29   1  -6      579.32      530.42     18.92 o 
  30   1  -6      324.57      344.68     17.79 o 
  31   1  -6     1220.04     1177.91     24.53 o 
  32   1  -6      181.06      181.57     16.06 o 
  33   1  -6      129.68       96.75     15.25 o 
  34   1  -6       48.07       60.10     14.58 o 
  35   1  -6      108.09      114.06     15.50 o 
  36   1  -6      201.75      189.55     16.75 o 
  37   1  -6      139.35      129.76     16.24 o 
  38   1  -6       12.93       28.30     15.26 o 
  39   1  -6       90.94      110.14     15.90 o 
  40   1  -6       25.83       44.76     15.86 o 
  41   1  -6      240.00      235.30     18.26 o 
  42   1  -6      484.83      513.45     21.65 o 
  43   1  -6      904.75      887.47     25.79 o 
  44   1  -6      204.60      223.56     18.51 o 
  45   1  -6      170.99      167.30     18.08 o 
  46   1  -6        1.88       20.49     16.17 o 
  47   1  -6      464.01      448.53     21.74 o 
  48   1  -6      193.78      201.07     20.97 o 
  49   1  -6       70.64       68.71     19.61 o 
  50   1  -6       27.93       25.99     20.37 o 
  51   1  -6       59.62       82.61     20.07 o 
  52   1  -6       15.22       30.50     20.81 o 
  53   1  -6       91.61       63.98     21.34 o 
  54   1  -6        1.54       14.16     21.73 o 
  55   1  -6      138.17      139.40     27.37 o 
  56   1  -6      134.28      120.05     31.89 o 
  57   1  -6      230.85      205.27     33.35 o 
  58   1  -6       77.42       88.96     32.28 o 
  59   1  -6      294.79      271.66     45.52 o 
  60   1  -6       28.55       53.56     43.00 o 
   0   2  -6     3073.55     3329.53     53.06 o 
   1   2  -6      172.54      163.96     11.77 o 
   2   2  -6      467.58      528.06     15.79 o 
   3   2  -6     2016.63     2016.34     22.35 o 
   4   2  -6      626.10      641.78     15.28 o 
   5   2  -6      300.91      308.94     11.15 o 
   6   2  -6      937.37      941.47     15.32 o 
   7   2  -6      331.66      307.14     11.42 o 
   8   2  -6        0.95       18.24      9.20 o 
   9   2  -6      740.58      786.95     14.74 o 
  10   2  -6      231.39      332.16     14.36 o 
  11   2  -6     1252.67     1244.53     20.92 o 
  12   2  -6      601.74      693.49     14.96 o 
  13   2  -6      562.60      621.68     14.22 o 
  14   2  -6      145.30      167.20     11.18 o 
  15   2  -6     1285.95     1239.36     19.11 o 
  16   2  -6      985.13      954.53     17.77 o 
  17   2  -6       48.10       55.82     10.36 o 
  18   2  -6       10.33       34.10     10.14 o 
  19   2  -6      253.58      233.88     12.38 o 
  20   2  -6      142.19      170.46     12.27 o 
  21   2  -6      874.28      892.19     16.37 o 
  22   2  -6      294.91      342.62     13.65 o 
  23   2  -6      747.07      715.08     17.00 o 
  24   2  -6      667.04      743.69     19.84 o 
  25   2  -6      167.71      206.63     15.40 o 
  26   2  -6       18.60       60.14     13.88 o 
  27   2  -6      522.11      496.10     18.42 o 
  28   2  -6      759.83      803.81     21.28 o 
  29   2  -6     1326.65     1264.71     25.05 o 
  30   2  -6       36.29       87.58     15.27 o 
  31   2  -6       96.46      113.65     16.03 o 
  32   2  -6       21.38       47.39     14.71 o 
  33   2  -6       17.39       26.17     14.19 o 
  34   2  -6      280.85      296.39     17.35 o 
  35   2  -6      249.24      241.92     17.45 o 
  36   2  -6      433.61      421.81     19.35 o 
  37   2  -6       26.78       39.60     15.76 o 
  38   2  -6      335.42      328.47     19.03 o 
  39   2  -6       42.67       43.92     15.55 o 
  40   2  -6       14.44       33.22     16.14 o 
  41   2  -6      208.67      208.03     18.62 o 
  42   2  -6      161.99      171.38     18.41 o 
  43   2  -6      571.13      621.99     23.07 o 
  44   2  -6       30.79       26.57     19.01 o 
  45   2  -6       20.26       36.13     18.51 o 
  46   2  -6       77.80       76.52     20.01 o 
  47   2  -6      241.49      248.17     22.50 o 
  48   2  -6       10.37       16.38     19.67 o 
  49   2  -6       77.65       87.65     22.82 o 
  50   2  -6       69.15       81.28     20.02 o 
  51   2  -6       68.38       68.83     20.81 o 
  52   2  -6       93.02      111.12     21.63 o 
  53   2  -6       18.19       24.57     24.61 o 
  54   2  -6       80.12       67.14     25.98 o 
  55   2  -6      133.48      152.36     25.53 o 
  56   2  -6        6.29       32.37     26.96 o 
  57   2  -6      274.68      259.35     30.24 o 
  58   2  -6       20.66       73.25     41.09 o 
  59   2  -6      167.97      179.20     35.50 o 
  60   2  -6       12.45       48.03     48.44 o 
   0   3  -6     1570.42     1460.28     29.66 o 
   1   3  -6     1142.66     1186.85     19.53 o 
   2   3  -6     1220.55     1263.79     20.45 o 
   3   3  -6      446.64      440.06     14.68 o 
   4   3  -6      494.75      465.40     14.36 o 
   5   3  -6      695.19      636.19     16.03 o 
   6   3  -6      244.30      226.51     12.84 o 
   7   3  -6      574.03      517.92     12.76 o 
   8   3  -6      712.11      669.42     13.98 o 
   9   3  -6      886.37      862.62     15.51 o 
  10   3  -6      445.08      410.33     12.65 o 
  11   3  -6       50.45       49.60      9.68 o 
  12   3  -6      319.64      268.53     11.36 o 
  13   3  -6     1078.83     1025.62     16.56 o 
  14   3  -6      195.19      201.65     11.36 o 
  15   3  -6      302.25      279.58     11.91 o 
  16   3  -6      976.07      953.80     17.82 o 
  17   3  -6     1160.75     1046.06     18.38 o 
  18   3  -6      225.17      223.62     12.57 o 
  19   3  -6      754.41      732.95     16.51 o 
  20   3  -6       20.43       43.57     12.95 o 
  21   3  -6      390.30      391.42     18.00 o 
  22   3  -6      212.32      174.23     15.91 o 
  23   3  -6       24.52       72.26     15.15 o 
  24   3  -6      972.99      987.52     23.97 o 
  25   3  -6      220.40      243.95     17.96 o 
  26   3  -6      239.41      230.30     17.35 o 
  27   3  -6      248.51      293.95     18.56 o 
  28   3  -6     1011.79     1046.83     25.99 o 
  29   3  -6     1363.07     1248.78     27.63 o 
  30   3  -6      519.33      570.90     21.85 o 
  31   3  -6      388.39      412.22     20.18 o 
  32   3  -6      219.38      239.10     18.73 o 
  33   3  -6      431.49      406.36     18.70 o 
  34   3  -6      321.54      322.15     18.12 o 
  35   3  -6      254.50      248.91     17.63 o 
  36   3  -6       36.09       66.94     15.07 o 
  37   3  -6       76.22       82.64     15.40 o 
  38   3  -6       64.22       71.35     15.65 o 
  39   3  -6      156.92      154.36     17.02 o 
  40   3  -6      447.90      436.02     23.98 o 
  41   3  -6      457.92      471.70     24.11 o 
  42   3  -6       35.47       86.69     19.01 o 
  43   3  -6      328.22      303.03     23.09 o 
  44   3  -6      122.24      141.71     20.40 o 
  45   3  -6      865.32      852.81     29.94 o 
  46   3  -6       12.91       46.57     19.15 o 
  47   3  -6       37.34       44.89     20.09 o 
  48   3  -6      151.45      153.83     21.64 o 
  49   3  -6       31.58       18.95     20.41 o 
  50   3  -6       78.24       79.57     24.44 o 
  51   3  -6        4.09       23.59     23.74 o 
  52   3  -6       13.05       31.71     27.65 o 
  53   3  -6       27.56       22.33     28.52 o 
  54   3  -6      113.83       84.55     29.12 o 
  55   3  -6       55.21       84.35     31.71 o 
  56   3  -6      296.99      245.37     33.35 o 
  57   3  -6       21.67       38.25     33.03 o 
  58   3  -6        1.58       -8.75     34.02 o 
  59   3  -6       23.38       65.79     35.36 o 
   0   4  -6      521.18      524.14     22.66 o 
   1   4  -6       60.25       55.70     11.20 o 
   2   4  -6      685.80      603.97     16.72 o 
   3   4  -6       57.73       69.04     11.46 o 
   4   4  -6      277.79      302.84     14.15 o 
   5   4  -6      300.93      285.71     13.05 o 
   6   4  -6      338.75      308.87     13.67 o 
   7   4  -6      818.03      812.90     17.32 o 
   8   4  -6     1168.89     1116.64     16.73 o 
   9   4  -6      726.07      638.58     14.18 o 
  10   4  -6      428.64      437.71     13.10 o 
  11   4  -6      224.93      207.96     10.88 o 
  12   4  -6      246.98      234.88     11.41 o 
  13   4  -6      701.43      624.49     14.53 o 
  14   4  -6     1982.67     1899.53     21.51 o 
  15   4  -6      411.84      394.67     13.05 o 
  16   4  -6      843.68      848.86     18.07 o 
  17   4  -6      176.63      172.35     14.68 o 
  18   4  -6      157.92      156.31     13.84 o 
  19   4  -6       55.37       59.52     14.41 o 
  20   4  -6      368.07      329.71     17.48 o 
  21   4  -6      300.93      286.35     17.60 o 
  22   4  -6      504.38      527.31     20.33 o 
  23   4  -6      245.91      274.49     18.65 o 
  24   4  -6     1939.97     1881.22     30.96 o 
  25   4  -6      464.52      500.18     21.31 o 
  26   4  -6     1427.87     1426.05     28.40 o 
  27   4  -6       51.05       68.37     15.53 o 
  28   4  -6      221.54      203.23     17.68 o 
  29   4  -6       45.06       53.55     15.50 o 
  30   4  -6      240.72      241.59     19.33 o 
  31   4  -6      389.25      365.04     19.63 o 
  32   4  -6      882.01      899.75     25.65 o 
  33   4  -6       78.60       92.19     16.92 o 
  34   4  -6      332.51      348.54     20.09 o 
  35   4  -6       70.99       71.92     20.08 o 
  36   4  -6      181.44      172.75     22.16 o 
  37   4  -6        7.76       19.33     19.81 o 
  38   4  -6      172.22      169.60     22.67 o 
  39   4  -6      143.09      149.00     22.59 o 
  40   4  -6      218.36      249.88     25.56 o 
  41   4  -6      270.85      302.64     25.21 o 
  42   4  -6      310.38      332.79     25.80 o 
  43   4  -6       25.81       39.63     21.12 o 
  44   4  -6      119.21      121.84     22.94 o 
  45   4  -6      302.07      307.76     26.85 o 
  46   4  -6      409.37      415.38     28.74 o 
  47   4  -6       38.06       60.43     27.43 o 
  48   4  -6      157.40      170.44     30.23 o 
  49   4  -6        5.53       12.85     26.29 o 
  50   4  -6       65.81       56.21     28.55 o 
  51   4  -6       15.65       35.66     28.99 o 
  52   4  -6       19.33       11.56     28.96 o 
  53   4  -6       16.28        5.44     30.06 o 
  54   4  -6       89.68       94.80     30.17 o 
  55   4  -6       26.48       18.24     31.49 o 
  56   4  -6      114.26       83.65     33.21 o 
  57   4  -6       43.84       96.72     34.42 o 
  58   4  -6        3.27      -10.04     35.82 o 
  59   4  -6        5.45      -66.94     66.94 o 
   0   5  -6      808.76      766.97     25.85 o 
   1   5  -6      452.68      421.22     15.50 o 
   2   5  -6       71.63       80.08     12.07 o 
   3   5  -6        6.97        4.08     11.08 o 
   4   5  -6       80.90      101.43     12.29 o 
   5   5  -6     1362.49     1275.04     21.72 o 
   6   5  -6      691.86      573.71     16.56 o 
   7   5  -6       34.06       54.41     11.52 o 
   8   5  -6     1390.00     1362.91     22.61 o 
   9   5  -6      276.87      259.98     13.25 o 
  10   5  -6      903.19      806.10     16.25 o 
  11   5  -6      668.05      642.65     15.37 o 
  12   5  -6     1225.14     1098.97     19.52 o 
  13   5  -6      947.20      926.69     18.43 o 
  14   5  -6      293.12      251.44     13.46 o 
  15   5  -6        9.09       12.91     11.24 o 
  16   5  -6      133.25      156.96     13.01 o 
  17   5  -6     1988.18     1823.97     26.19 o 
  18   5  -6      150.67      148.27     15.57 o 
  19   5  -6      308.34      294.29     17.80 o 
  20   5  -6      173.09      187.89     16.96 o 
  21   5  -6      973.40      954.12     23.96 o 
  22   5  -6      162.14      162.10     16.26 o 
  23   5  -6       88.65      107.19     16.37 o 
  24   5  -6      391.70      380.02     19.51 o 
  25   5  -6       22.53       42.73     15.88 o 
  26   5  -6      354.08      332.66     18.89 o 
  27   5  -6      113.34      113.90     16.43 o 
  28   5  -6       76.41       89.69     16.22 o 
  29   5  -6      834.78      847.30     24.61 o 
  30   5  -6       10.38       33.28     19.40 o 
  31   5  -6      259.85      242.81     22.49 o 
  32   5  -6      340.26      323.78     23.71 o 
  33   5  -6      579.06      548.00     25.53 o 
  34   5  -6       17.78       22.46     19.36 o 
  35   5  -6       27.65       37.01     20.22 o 
  36   5  -6       85.13       82.47     21.23 o 
  37   5  -6      101.77      106.36     21.19 o 
  38   5  -6       54.07       61.13     20.86 o 
  39   5  -6       69.24       58.28     21.89 o 
  40   5  -6      727.32      693.82     30.52 o 
  41   5  -6      182.58      172.68     22.41 o 
  42   5  -6       85.61       60.58     22.89 o 
  43   5  -6       54.63       56.95     27.82 o 
  44   5  -6      119.85      102.76     29.91 o 
  45   5  -6      476.02      495.84     36.80 o 
  46   5  -6      194.86      197.06     31.96 o 
  47   5  -6        0.41       25.89     27.45 o 
  48   5  -6      158.90      179.38     29.45 o 
  49   5  -6       15.77       25.69     28.48 o 
  50   5  -6       21.94       22.58     29.38 o 
  51   5  -6       76.74       58.45     30.27 o 
  52   5  -6       35.92       -4.86     31.18 o 
  53   5  -6       50.41       78.50     31.66 o 
  54   5  -6        6.41       26.62     32.21 o 
  55   5  -6       25.29       29.98     33.58 o 
  56   5  -6       63.28       59.87     40.90 o 
  57   5  -6       21.49       52.10     35.98 o 
   0   6  -6       55.51       33.23     16.25 o 
   1   6  -6       39.10       51.04     11.86 o 
   2   6  -6     1097.93      988.71     20.44 o 
   3   6  -6     1252.03     1275.44     22.23 o 
   4   6  -6      168.57      191.04     14.48 o 
   5   6  -6      426.38      364.73     15.08 o 
   6   6  -6       87.69       99.30     11.55 o 
   7   6  -6      234.92      237.01     13.82 o 
   8   6  -6     1229.80     1083.79     22.60 o 
   9   6  -6       87.28      140.05     15.20 o 
  10   6  -6      512.71      510.33     19.18 o 
  11   6  -6     1016.41      927.97     19.98 o 
  12   6  -6       44.12       48.25     12.31 o 
  13   6  -6      151.87      152.16     13.62 o 
  14   6  -6     1593.49     1446.09     26.11 o 
  15   6  -6      252.85      272.65     16.74 o 
  16   6  -6      190.64      160.07     15.33 o 
  17   6  -6       62.35       84.18     14.34 o 
  18   6  -6      332.26      324.12     20.22 o 
  19   6  -6      326.97      319.94     20.77 o 
  20   6  -6      236.20      250.12     20.50 o 
  21   6  -6      218.51      211.45     16.67 o 
  22   6  -6      256.82      251.99     17.77 o 
  23   6  -6      149.85      147.01     16.42 o 
  24   6  -6      163.62      165.92     16.82 o 
  25   6  -6      315.03      337.23     18.96 o 
  26   6  -6     1314.05     1253.49     32.47 o 
  27   6  -6      351.84      332.49     23.17 o 
  28   6  -6       21.67       61.66     20.36 o 
  29   6  -6      549.03      578.20     27.05 o 
  30   6  -6      915.14      891.61     30.85 o 
  31   6  -6       44.37       78.53     20.23 o 
  32   6  -6      135.74      121.46     21.72 o 
  33   6  -6       49.28       75.55     21.25 o 
  34   6  -6       99.16       92.05     20.22 o 
  35   6  -6      156.75      178.76     22.46 o 
  36   6  -6      410.60      407.49     26.87 o 
  37   6  -6      114.21      130.98     22.57 o 
  38   6  -6      369.48      330.50     26.80 o 
  39   6  -6       43.64       31.63     21.73 o 
  40   6  -6      246.21      258.67     30.28 o 
  41   6  -6       50.02       34.23     27.13 o 
  42   6  -6       81.48      144.73     29.35 o 
  43   6  -6      501.32      473.50     36.54 o 
  44   6  -6      122.83      116.37     29.06 o 
  45   6  -6      117.26      109.43     28.72 o 
  46   6  -6       17.73       35.34     29.62 o 
  47   6  -6      103.15      103.19     31.59 o 
  48   6  -6       54.81       70.71     29.60 o 
  49   6  -6        8.85        1.61     30.36 o 
  50   6  -6       26.34       29.79     30.58 o 
  51   6  -6       16.11        7.39     31.61 o 
  52   6  -6      103.43      118.27     32.01 o 
  53   6  -6       44.39       67.34     33.94 o 
  54   6  -6       53.50       89.01     34.64 o 
  55   6  -6       32.49       54.93     35.27 o 
   0   7  -6       44.10       65.65     17.16 o 
   1   7  -6      339.65      334.69     15.11 o 
   2   7  -6      294.73      267.60     14.53 o 
   3   7  -6      753.59      653.15     19.26 o 
   4   7  -6       32.89       54.37     11.89 o 
   5   7  -6     1187.01     1091.99     24.81 o 
   6   7  -6        4.72       33.03     14.75 o 
   7   7  -6      117.90      112.30     15.45 o 
   8   7  -6      457.86      475.63     19.71 o 
   9   7  -6      576.82      483.59     19.89 o 
  10   7  -6       25.19       33.30     15.24 o 
  11   7  -6      907.68      851.30     36.83 o 
  12   7  -6      334.18      303.18     19.43 o 
  13   7  -6      217.45      190.91     15.34 o 
  14   7  -6       42.13       48.97     13.03 o 
  15   7  -6      230.75      210.56     18.64 o 
  16   7  -6      337.21      349.48     20.91 o 
  17   7  -6      923.11      843.37     33.53 o 
  18   7  -6       95.78      135.22     19.31 o 
  19   7  -6      640.29      625.44     24.90 o 
  20   7  -6      111.83      129.85     19.82 o 
  21   7  -6      486.61      457.45     24.05 o 
  22   7  -6      289.69      294.03     24.68 o 
  23   7  -6      147.97      119.63     19.66 o 
  24   7  -6      121.22      138.18     20.57 o 
  25   7  -6      234.33      255.06     21.79 o 
  26   7  -6       62.47       84.26     20.44 o 
  27   7  -6      671.48      628.88     27.40 o 
  28   7  -6       51.77       89.43     21.74 o 
  29   7  -6      653.76      639.10     27.89 o 
  30   7  -6      307.06      267.75     23.53 o 
  31   7  -6       30.66       14.44     19.71 o 
  32   7  -6       31.48       29.96     20.89 o 
  33   7  -6      441.65      448.62     27.17 o 
  34   7  -6      260.15      253.01     24.35 o 
  35   7  -6      186.75      167.22     23.76 o 
  36   7  -6       88.08       92.17     28.45 o 
  37   7  -6      161.71      165.85     28.48 o 
  38   7  -6      169.04      153.99     28.94 o 
  39   7  -6       60.98       38.84     28.03 o 
  40   7  -6      108.46       84.49     27.94 o 
  41   7  -6       22.49        9.34     28.67 o 
  42   7  -6      124.84       99.82     29.88 o 
  43   7  -6      309.55      304.87     46.19 o 
  44   7  -6       35.11       72.83     29.39 o 
  45   7  -6       34.55       36.71     30.19 o 
  46   7  -6       33.46        4.26     30.01 o 
  47   7  -6      105.78      105.33     30.76 o 
  48   7  -6        2.69       -5.65     31.63 o 
  49   7  -6       50.48       67.31     32.70 o 
  50   7  -6       31.91       43.19     33.85 o 
  51   7  -6       81.37      101.75     34.63 o 
  52   7  -6       67.13       93.44     35.04 o 
  53   7  -6       22.54       10.60     35.62 o 
  54   7  -6       58.84      117.88     63.63 o 
   0   8  -6      545.37      510.36     35.68 o 
   1   8  -6      908.35      869.78     22.66 o 
   2   8  -6     1159.52     1106.41     24.92 o 
   3   8  -6       54.28       72.76     14.58 o 
   4   8  -6      146.75      123.34     15.91 o 
   5   8  -6      449.44      393.99     18.83 o 
   6   8  -6       18.58       50.79     14.69 o 
   7   8  -6      178.80      180.18     17.45 o 
   8   8  -6      412.12      364.61     20.12 o 
   9   8  -6        6.81       44.47     15.58 o 
  10   8  -6     1266.12     1129.56     33.71 o 
  11   8  -6       69.02      102.51     21.53 o 
  12   8  -6      760.78      699.08     31.24 o 
  13   8  -6      772.28      783.22     37.06 o 
  14   8  -6      513.15      534.76     29.07 o 
  15   8  -6      328.73      281.95     20.06 o 
  16   8  -6      119.71      122.32     19.32 o 
  17   8  -6      204.19      170.28     20.19 o 
  18   8  -6      314.74      299.39     21.32 o 
  19   8  -6        9.90       11.85     17.71 o 
  20   8  -6       12.22       17.99     17.72 o 
  21   8  -6      109.62       88.49     19.63 o 
  22   8  -6      170.26      163.71     20.61 o 
  23   8  -6        0.88       13.85     19.09 o 
  24   8  -6      216.12      176.80     22.00 o 
  25   8  -6       60.16       52.47     19.90 o 
  26   8  -6      113.31       74.22     20.04 o 
  27   8  -6      234.01      193.39     22.42 o 
  28   8  -6       20.72       27.77     20.15 o 
  29   8  -6       81.76       86.43     22.01 o 
  30   8  -6      125.22      145.49     21.84 o 
  31   8  -6      217.37      183.69     23.24 o 
  32   8  -6      206.00      223.55     29.37 o 
  33   8  -6      292.39      259.83     30.44 o 
  34   8  -6       77.16       57.12     28.04 o 
  35   8  -6       10.08       45.86     27.45 o 
  36   8  -6      125.04      112.85     29.17 o 
  37   8  -6       20.70       24.98     28.56 o 
  38   8  -6      140.91      157.81     30.80 o 
  39   8  -6       74.26       64.01     28.46 o 
  40   8  -6      403.97      404.35     36.12 o 
  41   8  -6      555.71      529.34     38.14 o 
  42   8  -6       66.77       85.88     30.22 o 
  43   8  -6       25.93       31.20     29.45 o 
  44   8  -6        4.45      -19.84     30.77 o 
  45   8  -6      193.47      169.95     34.05 o 
  46   8  -6       26.88        6.48     31.74 o 
  47   8  -6       10.18       50.36     32.63 o 
  48   8  -6      260.48      206.28     35.57 o 
  49   8  -6       27.61       26.33     34.65 o 
  50   8  -6      175.10      196.99     36.72 o 
  51   8  -6        5.11       28.20     36.30 o 
   0   9  -6      940.43      789.29     37.05 o 
   1   9  -6       78.17      138.80     18.71 o 
   2   9  -6       29.50       48.62     18.87 o 
   3   9  -6      316.35      262.87     19.30 o 
   4   9  -6        0.43       36.83     15.47 o 
   5   9  -6      184.38      229.35     29.55 o 
   6   9  -6      260.36      330.42     25.09 o 
   7   9  -6     1838.15     1623.03     39.77 o 
   8   9  -6     1364.00     1294.34     59.21 o 
   9   9  -6      204.01      310.86     24.95 o 
  10   9  -6      285.73      283.88     24.52 o 
  11   9  -6      184.62      216.20     24.19 o 
  12   9  -6      142.16      200.48     34.15 o 
  13   9  -6       90.24      118.39     32.37 o 
  14   9  -6      498.88      485.66     41.43 o 
  15   9  -6      103.10      101.78     26.15 o 
  16   9  -6      106.52      145.44     24.03 o 
  17   9  -6      293.19      306.09     27.18 o 
  18   9  -6      107.91      150.53     19.75 o 
  19   9  -6      283.51      231.82     21.71 o 
  20   9  -6       19.92       41.81     18.46 o 
  21   9  -6      383.36      345.01     23.43 o 
  22   9  -6       48.24       65.46     19.81 o 
  23   9  -6      106.90      126.84     20.81 o 
  24   9  -6      764.29      680.96     28.93 o 
  25   9  -6      204.20      190.26     22.45 o 
  26   9  -6       12.91       18.98     20.15 o 
  27   9  -6       95.13       93.20     21.11 o 
  28   9  -6       79.02       90.03     27.34 o 
  29   9  -6       26.58       32.40     27.57 o 
  30   9  -6       11.63       25.99     25.90 o 
  31   9  -6       97.84       95.67     26.36 o 
  32   9  -6      345.43      291.78     30.89 o 
  33   9  -6       17.52       24.44     27.46 o 
  34   9  -6       25.63      -15.75     27.62 o 
  35   9  -6        7.17       79.57     32.30 o 
  36   9  -6       84.53       71.53     29.53 o 
  37   9  -6       90.53      106.54     28.76 o 
  38   9  -6      319.00      275.44     31.73 o 
  39   9  -6      144.84      144.54     31.63 o 
  40   9  -6      276.31      280.82     33.79 o 
  41   9  -6       53.37       67.57     32.89 o 
  42   9  -6       11.06       33.57     31.48 o 
  43   9  -6       34.28       68.87     33.04 o 
  44   9  -6      132.48      144.09     32.90 o 
  45   9  -6       32.32       54.09     34.05 o 
  46   9  -6      183.15      159.86     34.59 o 
  47   9  -6       27.18       83.43     36.01 o 
  48   9  -6       85.77       32.27     36.95 o 
  49   9  -6        4.32       26.18     66.24 o 
   1  10  -6      361.54      406.01     43.01 o 
   2  10  -6      171.23      156.92     34.84 o 
   3  10  -6       30.32       51.48     33.85 o 
   4  10  -6      699.47      636.13     50.17 o 
   5  10  -6      201.72      203.05     38.04 o 
   6  10  -6      215.23      211.12     30.01 o 
   7  10  -6      650.85      549.02     28.39 o 
   8  10  -6      162.46      177.22     23.22 o 
   9  10  -6      470.41      394.10     26.31 o 
  10  10  -6        2.38       41.05     21.41 o 
  11  10  -6      117.79      149.43     24.00 o 
  12  10  -6      718.03      683.84     31.82 o 
  13  10  -6      418.50      421.67     32.88 o 
  14  10  -6        6.83       25.26     21.80 o 
  15  10  -6       14.95       25.74     23.38 o 
  16  10  -6      561.20      503.31     30.17 o 
  17  10  -6       67.33       90.89     23.96 o 
  18  10  -6       10.47       28.36     22.48 o 
  19  10  -6      191.97      194.05     26.55 o 
  20  10  -6       22.06       32.39     21.87 o 
  21  10  -6       67.02      125.13     24.75 o 
  22  10  -6      139.83      149.23     20.68 o 
  23  10  -6       48.79       73.67     21.28 o 
  24  10  -6      172.02      155.06     29.01 o 
  25  10  -6      261.79      250.71     28.93 o 
  26  10  -6       20.90       12.47     26.65 o 
  27  10  -6      122.55      112.91     27.46 o 
  28  10  -6      228.08      232.04     29.49 o 
  29  10  -6      107.41      123.90     27.28 o 
  30  10  -6      179.70      176.43     29.50 o 
  31  10  -6       21.80        7.95     31.51 o 
  32  10  -6       14.95       43.29     28.06 o 
  33  10  -6        4.69       -5.61     29.01 o 
  34  10  -6      133.41      154.02     30.30 o 
  35  10  -6       68.06       55.62     29.68 o 
  36  10  -6       80.60       80.63     32.53 o 
  37  10  -6      378.59      284.61     34.77 o 
  38  10  -6       63.98       89.46     32.93 o 
  39  10  -6      102.56       91.40     35.07 o 
  40  10  -6       17.62       -3.90     33.14 o 
  41  10  -6       99.98       39.60     34.61 o 
  42  10  -6       83.36      100.60     35.75 o 
  43  10  -6       18.98       44.61     35.49 o 
  44  10  -6        0.07       67.22     37.63 o 
  45  10  -6      516.63      447.19     39.78 o 
  46  10  -6      250.11      273.92     68.05 o 
   6  11  -6       34.81      111.73     36.09 o 
   7  11  -6      459.69      466.74     49.35 o 
   8  11  -6       52.79      129.83     42.10 o 
   9  11  -6      259.17      215.62     42.79 o 
  10  11  -6      155.07      124.71     38.77 o 
  11  11  -6      143.20      210.57     43.91 o 
  12  11  -6      120.23      114.84     28.99 o 
  13  11  -6      203.01      165.86     30.84 o 
  14  11  -6       35.72       32.78     48.36 o 
  15  11  -6       61.33       51.90     30.12 o 
  16  11  -6       28.32       30.10     22.84 o 
  17  11  -6       37.63       68.62     23.16 o 
  18  11  -6       27.53       44.87     23.96 o 
  19  11  -6      415.08      349.81     30.34 o 
  20  11  -6       51.81       84.98     31.15 o 
  21  11  -6      148.72       93.09     32.54 o 
  22  11  -6       37.03       17.02     57.30 o 
  23  11  -6      196.99      155.71     35.43 o 
  24  11  -6       73.68       77.49     33.58 o 
  25  11  -6      184.66      150.04     58.67 o 
  26  11  -6       40.30       83.47     33.78 o 
  27  11  -6      238.00      239.89     38.39 o 
  28  11  -6       22.10       64.05     28.48 o 
  29  11  -6      188.46      188.09     30.85 o 
  30  11  -6        6.62       11.16     29.42 o 
  31  11  -6      161.08      113.18     30.96 o 
  32  11  -6       11.54       40.30     31.39 o 
  33  11  -6       20.16       42.43     31.09 o 
  34  11  -6      116.03      144.25     38.44 o 
  35  11  -6      327.74      320.84     56.69 o 
  36  11  -6       65.16       62.52     33.54 o 
  37  11  -6       37.83       17.77     34.61 o 
  38  11  -6       55.54       53.27     35.04 o 
  39  11  -6       26.77       19.34     36.17 o 
  40  11  -6       13.16       87.45     36.84 o 
  41  11  -6       84.57       72.96     38.35 o 
  42  11  -6      105.84      161.04     68.11 o 
  12  12  -6      310.02      261.69     46.86 o 
  13  12  -6      200.68      156.05     47.23 o 
  14  12  -6       49.99       80.82     44.71 o 
  15  12  -6       46.58       92.41     44.71 o 
  16  12  -6      574.38      485.43     54.09 o 
  17  12  -6       43.88       12.06     32.13 o 
  18  12  -6      106.96       62.90     57.27 o 
  19  12  -6      196.13      151.57     33.52 o 
  20  12  -6       54.91       74.17     33.70 o 
  21  12  -6       43.26       66.74     36.69 o 
  22  12  -6       37.32       18.20     35.72 o 
  23  12  -6       80.09       80.84     36.01 o 
  24  12  -6       21.76      -36.18     36.18 o 
  25  12  -6       77.57       17.61     36.49 o 
  26  12  -6       21.14       -6.35     38.46 o 
  27  12  -6      119.28       50.56     41.11 o 
  28  12  -6      284.75      235.40     40.87 o 
  29  12  -6       74.92       15.43     40.53 o 
  30  12  -6       84.88       18.33     40.86 o 
  31  12  -6       58.67       56.66     41.62 o 
  32  12  -6        4.11       54.29     57.51 o 
  33  12  -6        1.73       16.44     44.23 o 
  34  12  -6      257.14      211.71     45.29 o 
  35  12  -6      120.67       77.17     45.99 o 
  36  12  -6       48.82       -8.34     46.31 o 
  37  12  -6       22.01       22.25     46.66 o 
  19  13  -6      166.19       94.35     53.56 o 
  20  13  -6        3.22       -2.80     54.01 o 
  21  13  -6       21.90       49.12     57.51 o 
  22  13  -6       39.00       18.87     55.94 o 
  23  13  -6      164.68      156.89     40.91 o 
  24  13  -6      199.62      158.82     41.73 o 
  25  13  -6       62.25      -12.45     43.89 o 
  26  13  -6       90.22       67.63     44.20 o 
  27  13  -6       63.48       44.73     50.63 o 
  28  13  -6       24.53      -36.09     46.26 o 
  29  13  -6       72.07       44.86     46.54 o 
  30  13  -6       28.06       -3.08     46.88 o 
  31  13  -6      183.80      101.77     48.76 o 
  32  13  -6      141.47      127.59     49.33 o 
   2   0  -5     1137.27     1180.93     22.22 o 
   4   0  -5      379.72      489.03     16.73 o 
   6   0  -5     1626.34     1922.07     22.03 o 
   8   0  -5      234.26      259.05     11.88 o 
  10   0  -5     1725.63     1718.81     21.85 o 
  12   0  -5      721.65      872.86     19.35 o 
  14   0  -5      409.34      513.67     21.73 o 
  16   0  -5     1984.94     2228.03     28.75 o 
  18   0  -5     2084.54     2152.96     28.97 o 
  20   0  -5      496.33      567.17     21.11 o 
  22   0  -5     3586.51     3574.83     44.47 o 
  24   0  -5      330.51      331.64     20.87 o 
  26   0  -5      723.76      719.78     25.32 o 
  28   0  -5     1330.64     1367.08     32.59 o 
  30   0  -5      825.97      817.36     28.15 o 
  32   0  -5     1196.12     1115.31     32.01 o 
  34   0  -5      122.05      137.71     21.10 o 
  36   0  -5     2789.22     2723.19     59.19 o 
  38   0  -5      327.80      302.23     24.17 o 
  40   0  -5      916.32      848.46     32.29 o 
  42   0  -5      166.97      138.00     23.82 o 
  44   0  -5      249.76      240.81     24.60 o 
  46   0  -5      254.96      226.30     26.17 o 
  48   0  -5      345.62      257.17     26.18 o 
  50   0  -5       10.04       13.96     22.54 o 
  52   0  -5       34.64       87.73     33.28 o 
  54   0  -5      313.77      290.30     60.57 o 
  56   0  -5       41.93       21.42     33.22 o 
  58   0  -5      103.06      133.76     54.28 o 
  60   0  -5       23.66       25.20     57.61 o 
  62   0  -5        0.96       -8.04     59.70 o 
   1   1  -5     1534.33     2014.24     27.63 o 
   2   1  -5       18.25       43.78      6.87 o 
   3   1  -5     3874.16     4354.15     28.55 o 
   4   1  -5      706.92      777.20     12.04 o 
   5   1  -5      502.95      540.16     11.00 o 
   6   1  -5     3361.55     3376.92     21.58 o 
   7   1  -5     1648.71     1742.09     16.45 o 
   8   1  -5      154.40      271.90     10.11 o 
   9   1  -5     1759.93     1912.46     18.22 o 
  10   1  -5      634.21      678.50     11.82 o 
  11   1  -5     1118.34     1229.54     15.02 o 
  12   1  -5     1429.16     1424.54     15.37 o 
  13   1  -5      829.13      906.92     14.01 o 
  14   1  -5      143.61      182.85      9.56 o 
  15   1  -5      153.57      237.38     10.09 o 
  16   1  -5      104.67      117.22      9.21 o 
  17   1  -5      190.97      203.16      9.81 o 
  18   1  -5      178.17      196.89      9.80 o 
  19   1  -5      165.94      202.64     10.05 o 
  20   1  -5      427.19      458.09     12.15 o 
  21   1  -5      539.56      631.84     14.97 o 
  22   1  -5      630.33      664.50     15.37 o 
  23   1  -5      178.80      257.09     13.92 o 
  24   1  -5       97.30      142.01     13.04 o 
  25   1  -5     1312.50     1363.96     22.57 o 
  26   1  -5      533.37      528.52     16.89 o 
  27   1  -5     1257.68     1271.28     24.28 o 
  28   1  -5       94.05      154.73     14.31 o 
  29   1  -5      908.40      807.46     19.83 o 
  30   1  -5       41.07       56.16     13.17 o 
  31   1  -5       48.05       47.91     13.44 o 
  32   1  -5        3.85       20.72     13.36 o 
  33   1  -5       89.06       70.99     14.01 o 
  34   1  -5       78.57      157.08     14.95 o 
  35   1  -5      105.85      119.85     14.72 o 
  36   1  -5       94.83      115.58     14.89 o 
  37   1  -5     1445.80     1373.58     25.87 o 
  38   1  -5      372.61      388.33     18.35 o 
  39   1  -5      786.43      789.47     22.14 o 
  40   1  -5       54.64       74.04     15.06 o 
  41   1  -5      742.41      762.33     22.56 o 
  42   1  -5       30.16       78.38     15.53 o 
  43   1  -5      231.47      251.08     18.30 o 
  44   1  -5       61.44       65.99     16.01 o 
  45   1  -5      261.14      264.77     18.86 o 
  46   1  -5        3.80       16.16     15.51 o 
  47   1  -5      243.12      220.62     17.89 o 
  48   1  -5       21.15       36.01     19.11 o 
  49   1  -5      205.09      186.52     20.63 o 
  50   1  -5       46.57       59.48     18.11 o 
  51   1  -5       96.14       94.61     19.81 o 
  52   1  -5      200.95      174.68     20.72 o 
  53   1  -5       66.71       95.00     20.33 o 
  54   1  -5      176.96      144.02     21.67 o 
  55   1  -5      141.15      141.52     24.11 o 
  56   1  -5       10.87       38.28     28.48 o 
  57   1  -5       36.77       41.73     28.98 o 
  58   1  -5       22.71       22.10     29.60 o 
  59   1  -5      240.63      297.88     49.20 o 
  60   1  -5       69.51       33.56     40.14 o 
  61   1  -5      101.10      143.54     41.67 o 
  62   1  -5        2.40       57.17     42.62 o 
  63   1  -5       52.19       56.29     43.81 o 
   1   2  -5      987.84     1007.90     14.20 o 
   2   2  -5      821.49      845.72     11.59 o 
   3   2  -5      950.36      919.09     12.27 o 
   4   2  -5      115.75      110.49      7.79 o 
   5   2  -5       81.13      118.08      8.67 o 
   6   2  -5     1140.96     1152.02     18.32 o 
   7   2  -5     3143.88     2986.81     21.99 o 
   8   2  -5      195.89      191.35      9.58 o 
   9   2  -5      100.22      169.46     10.64 o 
  10   2  -5      609.78      648.86     12.46 o 
  11   2  -5      852.90      847.09     13.69 o 
  12   2  -5      308.71      341.04     10.76 o 
  13   2  -5      162.16      173.91      9.54 o 
  14   2  -5      393.42      456.12     16.50 o 
  15   2  -5      354.32      382.74     14.12 o 
  16   2  -5      960.05      998.83     14.98 o 
  17   2  -5     1234.71     1243.80     16.38 o 
  18   2  -5     1382.51     1367.65     17.25 o 
  19   2  -5     1672.98     1599.22     18.34 o 
  20   2  -5      180.61      267.10     11.96 o 
  21   2  -5      140.37      117.24     10.05 o 
  22   2  -5      634.97      648.91     14.44 o 
  23   2  -5       70.15       62.12     12.15 o 
  24   2  -5      319.04      373.06     15.32 o 
  25   2  -5      312.22      293.08     14.87 o 
  26   2  -5      136.04      137.87     13.62 o 
  27   2  -5       94.59      105.70     13.21 o 
  28   2  -5      156.23      220.97     14.84 o 
  29   2  -5       99.26      124.55     14.12 o 
  30   2  -5       45.91      104.96     14.57 o 
  31   2  -5       21.40       47.50     13.45 o 
  32   2  -5      516.29      524.91     18.47 o 
  33   2  -5      527.59      516.99     18.60 o 
  34   2  -5      222.96      236.65     16.11 o 
  35   2  -5       60.70       72.52     14.47 o 
  36   2  -5       19.51       37.22     14.26 o 
  37   2  -5      411.10      388.31     18.18 o 
  38   2  -5      174.36      201.37     16.91 o 
  39   2  -5      954.39      886.75     23.12 o 
  40   2  -5      151.35      207.59     17.36 o 
  41   2  -5      367.83      400.77     19.36 o 
  42   2  -5       36.88       50.65     15.24 o 
  43   2  -5      330.57      260.48     18.07 o 
  44   2  -5       33.11       51.54     17.91 o 
  45   2  -5       76.03       75.09     18.41 o 
  46   2  -5       29.09       21.29     18.42 o 
  47   2  -5       46.73       59.22     18.07 o 
  48   2  -5       14.57       29.27     18.42 o 
  49   2  -5      122.08      129.18     19.87 o 
  50   2  -5        5.87       15.55     18.66 o 
  51   2  -5      231.27      195.67     22.12 o 
  52   2  -5      157.57      174.31     24.72 o 
  53   2  -5        8.51       12.23     22.64 o 
  54   2  -5       53.79       64.32     23.32 o 
  55   2  -5       54.66       31.70     24.29 o 
  56   2  -5       93.99       69.22     34.57 o 
  57   2  -5      163.68      150.16     26.84 o 
  58   2  -5       24.09       32.98     26.29 o 
  59   2  -5       47.96       50.09     31.68 o 
  60   2  -5       41.00       34.29     32.29 o 
  61   2  -5       46.81       71.26     41.45 o 
  62   2  -5       28.17       31.00     43.24 o 
   1   3  -5      496.18      434.88     14.50 o 
   2   3  -5      306.56      278.95      9.00 o 
   3   3  -5      539.85      510.08     10.71 o 
   4   3  -5      704.49      670.09     12.03 o 
   5   3  -5       39.25       66.38      8.18 o 
   6   3  -5     3906.92     3572.84     23.96 o 
   7   3  -5      410.89      405.52     10.93 o 
   8   3  -5       31.19       15.86      7.85 o 
   9   3  -5       23.34       21.42      8.01 o 
  10   3  -5     1296.48     1260.34     16.16 o 
  11   3  -5     2882.17     2660.01     21.99 o 
  12   3  -5       95.89      102.76      9.22 o 
  13   3  -5     1563.75     1532.51     17.62 o 
  14   3  -5       12.41       44.47      8.89 o 
  15   3  -5     1071.63     1050.63     15.45 o 
  16   3  -5       71.30       62.98      9.49 o 
  17   3  -5     1102.16     1080.22     17.87 o 
  18   3  -5      301.46      332.48     12.13 o 
  19   3  -5      290.12      295.46     12.40 o 
  20   3  -5       16.33       25.06      9.33 o 
  21   3  -5      415.64      425.19     19.08 o 
  22   3  -5     1017.33      977.47     21.80 o 
  23   3  -5     2117.09     2125.63     29.39 o 
  24   3  -5      645.98      633.22     17.78 o 
  25   3  -5      426.82      440.81     16.40 o 
  26   3  -5      427.92      445.96     16.80 o 
  27   3  -5      728.80      733.44     19.15 o 
  28   3  -5       79.36       99.59     14.03 o 
  29   3  -5      326.45      347.95     16.50 o 
  30   3  -5      428.61      449.28     17.58 o 
  31   3  -5       32.84       42.14     13.49 o 
  32   3  -5       79.13      101.29     14.12 o 
  33   3  -5      227.11      219.96     18.57 o 
  34   3  -5      302.17      313.24     17.43 o 
  35   3  -5     1051.15     1045.43     23.45 o 
  36   3  -5      126.05      142.81     15.38 o 
  37   3  -5      129.22      159.06     15.81 o 
  38   3  -5      951.29      907.04     23.07 o 
  39   3  -5       24.83       47.25     14.77 o 
  40   3  -5      217.95      246.73     20.61 o 
  41   3  -5       58.60       76.31     18.28 o 
  42   3  -5       17.79       43.21     17.44 o 
  43   3  -5       66.60       96.34     18.82 o 
  44   3  -5      230.26      238.69     20.96 o 
  45   3  -5       41.39       66.15     19.35 o 
  46   3  -5       56.95       71.14     18.31 o 
  47   3  -5       86.19       80.19     19.29 o 
  48   3  -5       16.19       14.26     18.90 o 
  49   3  -5       29.85       34.49     21.83 o 
  50   3  -5      100.98       93.84     23.22 o 
  51   3  -5       24.75       24.54     21.81 o 
  52   3  -5      172.42      181.63     26.74 o 
  53   3  -5       45.28       82.76     24.36 o 
  54   3  -5       55.94       55.06     25.34 o 
  55   3  -5       86.39       67.21     25.34 o 
  56   3  -5      155.95      146.17     27.17 o 
  57   3  -5       11.92        7.85     25.89 o 
  58   3  -5        3.91       56.21     38.84 o 
  59   3  -5       11.89       -6.73     28.02 o 
  60   3  -5       30.11       48.37     29.38 o 
  61   3  -5       96.47       75.19     36.23 o 
  62   3  -5       46.31       46.64     44.46 o 
   1   4  -5      231.92      222.24      8.02 o 
   2   4  -5      329.58      299.14     10.13 o 
   3   4  -5      706.09      738.01     13.44 o 
   4   4  -5     3412.11     3127.74     26.47 o 
   5   4  -5      825.11      887.52     14.16 o 
   6   4  -5     3300.35     3251.92     27.67 o 
   7   4  -5     1315.55     1269.59     16.38 o 
   8   4  -5     4824.69     4521.47     27.69 o 
   9   4  -5       58.58       67.61      9.09 o 
  10   4  -5      225.80      212.13     10.10 o 
  11   4  -5      109.30       98.14      9.07 o 
  12   4  -5     1374.12     1301.26     16.77 o 
  13   4  -5      162.11      166.36      9.72 o 
  14   4  -5      324.64      297.45     10.57 o 
  15   4  -5      277.43      250.62     10.75 o 
  16   4  -5      370.77      368.97     12.04 o 
  17   4  -5      139.20      135.69     13.33 o 
  18   4  -5      117.27      124.41     13.38 o 
  19   4  -5       85.42       79.64     12.99 o 
  20   4  -5       90.97       83.41     13.00 o 
  21   4  -5      325.49      280.87     15.64 o 
  22   4  -5      115.49      138.64     14.34 o 
  23   4  -5      521.83      505.85     18.45 o 
  24   4  -5       54.63       64.50     13.82 o 
  25   4  -5        1.00       10.34     12.44 o 
  26   4  -5      136.07      136.81     14.93 o 
  27   4  -5      546.53      535.69     19.30 o 
  28   4  -5       26.02       48.08     14.09 o 
  29   4  -5        0.03        8.04     13.37 o 
  30   4  -5       84.13       76.02     14.73 o 
  31   4  -5       50.51       44.46     13.90 o 
  32   4  -5      223.05      226.02     17.17 o 
  33   4  -5       98.44       90.06     15.44 o 
  34   4  -5      236.04      227.10     16.63 o 
  35   4  -5      183.97      208.83     20.72 o 
  36   4  -5      963.31      964.72     29.87 o 
  37   4  -5       67.18       80.21     19.92 o 
  38   4  -5       75.70       84.04     19.86 o 
  39   4  -5      498.47      437.05     25.63 o 
  40   4  -5       32.52       51.75     20.05 o 
  41   4  -5       65.02       57.08     19.77 o 
  42   4  -5      137.23      141.12     21.54 o 
  43   4  -5      284.53      271.27     24.25 o 
  44   4  -5      469.75      462.21     26.68 o 
  45   4  -5        6.36       22.39     27.06 o 
  46   4  -5      190.07      210.13     29.57 o 
  47   4  -5       22.65       39.34     27.96 o 
  48   4  -5      237.02      239.94     31.20 o 
  49   4  -5      126.92      119.09     27.48 o 
  50   4  -5      195.65      161.70     35.07 o 
  51   4  -5       35.65       35.21     26.00 o 
  52   4  -5      163.06      163.98     30.58 o 
  53   4  -5        1.34       18.55     27.38 o 
  54   4  -5      382.89      325.21     32.39 o 
  55   4  -5       95.26      120.31     29.85 o 
  56   4  -5      225.93      248.34     33.93 o 
  57   4  -5       90.30       73.55     30.95 o 
  58   4  -5      112.98      132.67     31.97 o 
  59   4  -5       52.18       68.21     33.50 o 
  60   4  -5       15.87      -34.25     34.25 o 
  61   4  -5        2.39       16.05     35.76 o 
   1   5  -5      117.42      104.39      7.49 o 
   2   5  -5       22.32       24.18      8.28 o 
   3   5  -5       65.82       65.76      8.38 o 
   4   5  -5      249.26      235.25     10.50 o 
   5   5  -5     1308.53     1237.20     16.93 o 
   6   5  -5      552.30      570.63     13.16 o 
   7   5  -5      915.29      832.01     14.96 o 
   8   5  -5      368.38      387.15     11.86 o 
   9   5  -5      141.80      164.42     10.06 o 
  10   5  -5      421.86      383.99     11.85 o 
  11   5  -5      709.33      658.10     13.24 o 
  12   5  -5      821.93      738.63     13.83 o 
  13   5  -5      330.36      312.02     10.70 o 
  14   5  -5       13.96       10.94      9.92 o 
  15   5  -5      552.98      495.46     15.24 o 
  16   5  -5       47.03       35.78     10.60 o 
  17   5  -5      509.54      514.88     15.53 o 
  18   5  -5      140.75      138.85     13.97 o 
  19   5  -5       17.00       16.49     13.00 o 
  20   5  -5      304.03      291.93     16.40 o 
  21   5  -5       54.12       63.74     13.71 o 
  22   5  -5     1066.86     1000.58     22.73 o 
  23   5  -5     1383.31     1444.72     26.18 o 
  24   5  -5      395.83      374.65     18.18 o 
  25   5  -5      363.03      361.81     19.45 o 
  26   5  -5      228.43      233.64     19.00 o 
  27   5  -5      702.62      705.21     20.94 o 
  28   5  -5       28.91       34.79     13.86 o 
  29   5  -5       64.06       59.75     14.06 o 
  30   5  -5       73.50       78.24     19.31 o 
  31   5  -5       91.77       94.92     18.89 o 
  32   5  -5       36.24       38.70     17.59 o 
  33   5  -5      305.60      289.24     29.35 o 
  34   5  -5       67.76       80.86     18.80 o 
  35   5  -5      707.56      741.95     27.41 o 
  36   5  -5      271.82      259.53     22.72 o 
  37   5  -5       98.99       92.40     20.83 o 
  38   5  -5      187.23      186.41     21.66 o 
  39   5  -5      137.74      128.87     21.08 o 
  40   5  -5       90.21       93.17     19.65 o 
  41   5  -5      305.65      317.91     35.02 o 
  42   5  -5       20.49       30.79     24.92 o 
  43   5  -5       77.16       84.35     27.66 o 
  44   5  -5      119.48      109.17     28.49 o 
  45   5  -5       64.26        9.22     25.67 o 
  46   5  -5       25.88       36.15     27.25 o 
  47   5  -5      109.75      130.43     29.63 o 
  48   5  -5      188.40      191.70     31.93 o 
  49   5  -5      158.40      141.05     31.91 o 
  50   5  -5      122.29      124.06     29.38 o 
  51   5  -5      413.87      357.04     33.28 o 
  52   5  -5       86.48      100.65     29.99 o 
  53   5  -5       12.95        4.35     29.08 o 
  54   5  -5      153.46      143.93     34.30 o 
  55   5  -5       21.05        6.59     30.26 o 
  56   5  -5       26.42       25.23     30.94 o 
  57   5  -5       13.69       23.48     36.33 o 
  58   5  -5       59.70       75.22     33.51 o 
  59   5  -5       22.04       31.95     34.79 o 
  60   5  -5      107.46      167.20     35.88 o 
   1   6  -5     1065.49      884.31     13.53 o 
   2   6  -5      144.89      160.68     10.01 o 
   3   6  -5      226.67      254.58     10.82 o 
   4   6  -5     1967.93     1815.50     20.53 o 
   5   6  -5      236.22      268.11     11.44 o 
   6   6  -5     1312.09     1221.29     17.48 o 
   7   6  -5      531.58      566.22     13.90 o 
   8   6  -5     4082.50     3778.88     29.14 o 
   9   6  -5      625.48      635.54     17.59 o 
  10   6  -5     1215.79     1121.12     19.81 o 
  11   6  -5      203.31      179.36     12.63 o 
  12   6  -5        7.50        8.80     11.34 o 
  13   6  -5        0.90        4.73     11.25 o 
  14   6  -5      161.66      158.40     13.56 o 
  15   6  -5      389.69      370.03     15.98 o 
  16   6  -5      557.11      551.60     17.84 o 
  17   6  -5      645.34      595.69     18.71 o 
  18   6  -5      796.39      752.41     20.01 o 
  19   6  -5      220.66      270.67     19.69 o 
  20   6  -5     1737.33     1638.44     42.91 o 
  21   6  -5      194.96      197.25     15.79 o 
  22   6  -5     1065.14     1018.46     23.50 o 
  23   6  -5      493.67      471.81     18.64 o 
  24   6  -5      390.70      390.23     17.79 o 
  25   6  -5      503.91      516.38     23.62 o 
  26   6  -5      720.36      656.05     25.68 o 
  27   6  -5      157.65      166.47     19.35 o 
  28   6  -5      136.46      122.92     19.67 o 
  29   6  -5       36.36       21.71     17.58 o 
  30   6  -5      164.01      169.53     20.32 o 
  31   6  -5      250.97      223.35     21.52 o 
  32   6  -5      196.13      234.00     21.56 o 
  33   6  -5      174.41      173.09     21.59 o 
  34   6  -5      118.49      115.33     20.23 o 
  35   6  -5       83.74       85.77     20.97 o 
  36   6  -5      148.35      141.19     20.87 o 
  37   6  -5       95.98       86.06     20.75 o 
  38   6  -5      317.64      315.90     30.42 o 
  39   6  -5      132.12      134.04     28.91 o 
  40   6  -5      103.01      103.61     26.89 o 
  41   6  -5       90.55      103.91     28.85 o 
  42   6  -5     1035.38     1035.30     42.84 o 
  43   6  -5       85.67      112.06     29.77 o 
  44   6  -5      275.48      263.50     31.83 o 
  45   6  -5        9.01       38.93     27.48 o 
  46   6  -5      249.46      289.54     32.38 o 
  47   6  -5      176.82      208.50     32.36 o 
  48   6  -5       15.24       50.77     28.80 o 
  49   6  -5       24.83       12.62     37.68 o 
  50   6  -5      125.20      109.17     47.62 o 
  51   6  -5       68.97       55.10     30.26 o 
  52   6  -5       62.02       84.10     30.73 o 
  53   6  -5        4.67       49.84     31.11 o 
  54   6  -5      122.17      105.01     32.18 o 
  55   6  -5       46.40       40.90     32.60 o 
  56   6  -5      163.48      161.08     33.86 o 
  57   6  -5       61.68       77.40     34.30 o 
  58   6  -5      107.56      145.70     36.41 o 
   1   7  -5     1457.12     1366.92     18.96 o 
   2   7  -5      435.82      405.61     12.96 o 
   3   7  -5      422.79      376.33     12.62 o 
   4   7  -5     1016.18      881.65     16.16 o 
   5   7  -5       57.98       61.10      9.61 o 
   6   7  -5      773.55      714.23     15.14 o 
   7   7  -5      393.91      400.45     14.71 o 
   8   7  -5      386.74      395.98     14.77 o 
   9   7  -5      273.79      241.08     14.43 o 
  10   7  -5      140.49      124.83     13.02 o 
  11   7  -5       54.87       72.45     12.82 o 
  12   7  -5      310.54      290.35     15.36 o 
  13   7  -5      149.80      146.57     12.94 o 
  14   7  -5      396.18      364.12     16.11 o 
  15   7  -5      167.07      125.39     16.58 o 
  16   7  -5      305.65      264.75     18.70 o 
  17   7  -5       58.12       72.05     16.11 o 
  18   7  -5      613.23      554.47     27.41 o 
  19   7  -5      274.40      286.61     20.34 o 
  20   7  -5      261.56      281.22     20.09 o 
  21   7  -5      170.33      133.22     18.26 o 
  22   7  -5       88.43       73.47     17.69 o 
  23   7  -5      469.19      436.98     22.42 o 
  24   7  -5       28.54       41.27     16.81 o 
  25   7  -5      165.47      171.02     20.76 o 
  26   7  -5      169.87      124.33     19.03 o 
  27   7  -5       34.91       56.40     19.16 o 
  28   7  -5      217.85      205.73     20.60 o 
  29   7  -5       51.78       54.29     19.16 o 
  30   7  -5      174.49      184.86     21.51 o 
  31   7  -5      135.56      170.88     21.17 o 
  32   7  -5        9.27       17.10     18.25 o 
  33   7  -5      108.71      105.26     20.55 o 
  34   7  -5       60.72       82.48     26.52 o 
  35   7  -5      188.48      175.48     27.43 o 
  36   7  -5      125.43      130.80     27.92 o 
  37   7  -5       43.76       41.54     26.52 o 
  38   7  -5       50.70       80.85     26.74 o 
  39   7  -5      406.21      415.10     34.19 o 
  40   7  -5      311.99      322.47     32.45 o 
  41   7  -5       73.53      134.49     29.60 o 
  42   7  -5       87.01       76.77     29.57 o 
  43   7  -5       65.44       52.66     29.59 o 
  44   7  -5      246.77      198.96     32.47 o 
  45   7  -5       40.80       56.87     30.53 o 
  46   7  -5       90.96       83.79     30.74 o 
  47   7  -5       98.17      116.50     30.07 o 
  48   7  -5       27.67       27.43     29.45 o 
  49   7  -5      154.50      126.46     32.24 o 
  50   7  -5       18.43       34.80     30.52 o 
  51   7  -5      441.31      412.36     37.25 o 
  52   7  -5       42.05       32.14     32.29 o 
  53   7  -5        4.24      -10.81     32.63 o 
  54   7  -5        2.43       28.39     34.05 o 
  55   7  -5       43.02       78.06     35.03 o 
  56   7  -5       23.80        6.05     35.93 o 
   1   8  -5      179.22      136.86     10.38 o 
   2   8  -5       68.78       81.24     10.06 o 
   3   8  -5      310.52      243.72     12.00 o 
   4   8  -5      241.04      229.61     14.29 o 
   5   8  -5      401.31      347.91     15.53 o 
   6   8  -5      634.98      556.62     18.09 o 
   7   8  -5      499.89      450.70     17.02 o 
   8   8  -5      636.08      565.85     17.94 o 
   9   8  -5      156.83      174.34     14.24 o 
  10   8  -5      493.03      486.16     20.48 o 
  11   8  -5       79.12      108.02     16.02 o 
  12   8  -5      637.21      583.19     21.86 o 
  13   8  -5      151.50      140.03     16.82 o 
  14   8  -5       41.07       43.37     15.93 o 
  15   8  -5      157.28      129.71     17.29 o 
  16   8  -5      293.27      255.20     19.30 o 
  17   8  -5       39.00       50.63     16.82 o 
  18   8  -5      628.54      604.18     23.85 o 
  19   8  -5       48.94       56.03     17.98 o 
  20   8  -5      702.25      634.28     25.07 o 
  21   8  -5       89.96      103.35     19.22 o 
  22   8  -5      752.06      688.26     26.01 o 
  23   8  -5      518.17      545.17     24.93 o 
  24   8  -5      379.44      347.63     22.34 o 
  25   8  -5      140.86      115.61     19.30 o 
  26   8  -5      263.18      297.24     22.90 o 
  27   8  -5      243.52      261.67     22.34 o 
  28   8  -5      850.04      803.50     29.05 o 
  29   8  -5      131.88      138.18     21.36 o 
  30   8  -5     1497.14     1481.69     43.75 o 
  31   8  -5      226.73      296.54     29.91 o 
  32   8  -5      551.48      468.44     32.61 o 
  33   8  -5       64.97       94.53     31.56 o 
  34   8  -5       71.09       95.66     27.68 o 
  35   8  -5      118.61       79.18     26.79 o 
  36   8  -5       89.73      101.13     28.80 o 
  37   8  -5      278.68      298.04     31.75 o 
  38   8  -5      445.10      437.87     35.42 o 
  39   8  -5      473.82      440.05     34.78 o 
  40   8  -5      287.90      274.53     32.30 o 
  41   8  -5       11.17       18.78     28.44 o 
  42   8  -5      373.47      365.24     35.51 o 
  43   8  -5      177.55      208.25     34.03 o 
  44   8  -5       71.01       98.86     44.85 o 
  45   8  -5       31.85       52.88     28.35 o 
  46   8  -5       23.49       17.09     29.19 o 
  47   8  -5       56.59       69.40     31.11 o 
  48   8  -5        1.06       20.99     31.23 o 
  49   8  -5       89.42       60.72     31.28 o 
  50   8  -5       37.13       15.40     33.26 o 
  51   8  -5       31.96       23.46     33.37 o 
  52   8  -5       17.16       35.95     35.63 o 
  53   8  -5       11.70      -20.69     35.45 o 
  54   8  -5       22.07       -5.82     52.46 o 
   1   9  -5      536.44      497.02     22.16 o 
   2   9  -5      199.60      208.94     16.91 o 
   3   9  -5      440.43      387.31     16.50 o 
   4   9  -5      631.52      597.72     18.82 o 
   5   9  -5      279.27      227.41     16.99 o 
   6   9  -5      297.98      294.33     18.15 o 
   7   9  -5      295.18      280.93     18.33 o 
   8   9  -5      174.73      214.21     17.96 o 
   9   9  -5      317.06      354.46     20.32 o 
  10   9  -5      545.15      597.75     23.09 o 
  11   9  -5     1164.70     1050.07     27.21 o 
  12   9  -5      412.93      436.15     28.37 o 
  13   9  -5      479.96      468.95     22.13 o 
  14   9  -5       73.83      116.08     18.11 o 
  15   9  -5       35.70       39.48     17.52 o 
  16   9  -5      156.76      166.90     19.00 o 
  17   9  -5       92.15      100.79     20.07 o 
  18   9  -5      194.81      181.38     19.59 o 
  19   9  -5        2.19       41.05     17.51 o 
  20   9  -5      167.50      177.33     20.44 o 
  21   9  -5      235.90      247.94     21.05 o 
  22   9  -5      322.20      311.15     21.48 o 
  23   9  -5       97.63      109.12     20.11 o 
  24   9  -5       21.74       44.89     19.15 o 
  25   9  -5      256.45      243.74     22.86 o 
  26   9  -5       43.05       75.88     24.90 o 
  27   9  -5      325.91      274.89     27.78 o 
  28   9  -5      108.31      108.67     26.28 o 
  29   9  -5      114.10      132.49     27.26 o 
  30   9  -5       29.38       39.40     26.00 o 
  31   9  -5      125.23      153.24     27.47 o 
  32   9  -5       32.56       42.18     25.94 o 
  33   9  -5      108.24      118.59     29.02 o 
  34   9  -5      174.97      214.70     34.55 o 
  35   9  -5      351.90      276.19     33.74 o 
  36   9  -5      412.33      428.49     34.89 o 
  37   9  -5      375.71      349.04     32.40 o 
  38   9  -5      164.58      146.36     32.94 o 
  39   9  -5       45.48       76.50     30.00 o 
  40   9  -5      114.30      134.68     30.03 o 
  41   9  -5      153.35      132.97     31.33 o 
  42   9  -5        6.82       47.70     30.81 o 
  43   9  -5       17.64       32.59     30.68 o 
  44   9  -5       70.99       62.22     31.86 o 
  45   9  -5       61.35       69.92     31.85 o 
  46   9  -5        3.73       24.50     30.96 o 
  47   9  -5      170.69      165.25     34.22 o 
  48   9  -5       44.91       27.94     33.32 o 
  49   9  -5      155.36      125.19     35.10 o 
  50   9  -5       53.63       31.73     35.31 o 
  51   9  -5        9.28        2.05     36.80 o 
  52   9  -5       27.68        6.35     53.87 o 
   1  10  -5      337.93      347.87     38.48 o 
   2  10  -5      117.77      130.91     32.52 o 
   3  10  -5      135.60      136.33     34.32 o 
   4  10  -5      319.94      293.42     38.08 o 
   5  10  -5      402.52      384.63     28.75 o 
   6  10  -5      525.60      500.67     26.40 o 
   7  10  -5      120.29      142.33     19.76 o 
   8  10  -5      269.38      286.06     23.03 o 
   9  10  -5      129.07      156.04     18.05 o 
  10  10  -5      128.08      134.28     17.97 o 
  11  10  -5       91.52       93.19     17.78 o 
  12  10  -5      115.31      124.65     18.51 o 
  13  10  -5       70.83       68.36     18.73 o 
  14  10  -5       43.33       51.58     18.31 o 
  15  10  -5      333.63      331.15     22.45 o 
  16  10  -5      311.26      289.32     25.28 o 
  17  10  -5      173.29      231.70     20.26 o 
  18  10  -5      438.06      403.96     23.38 o 
  19  10  -5       53.73       62.68     18.62 o 
  20  10  -5       75.94       93.99     19.15 o 
  21  10  -5       30.99       32.94     18.40 o 
  22  10  -5      145.09      188.81     26.22 o 
  23  10  -5     1019.95      905.10     55.97 o 
  24  10  -5      354.74      376.02     29.38 o 
  25  10  -5      645.13      581.28     34.47 o 
  26  10  -5      108.07      141.63     27.63 o 
  27  10  -5     1070.88      963.08     39.53 o 
  28  10  -5      326.45      299.30     31.12 o 
  29  10  -5        4.12       22.66     25.25 o 
  30  10  -5      129.42      132.89     28.56 o 
  31  10  -5      114.69       94.93     28.51 o 
  32  10  -5      216.89      191.91     31.05 o 
  33  10  -5      198.56      188.97     29.39 o 
  34  10  -5      191.24      211.80     31.52 o 
  35  10  -5      242.21      233.84     30.67 o 
  36  10  -5       71.31      109.10     29.79 o 
  37  10  -5       26.80       69.59     30.13 o 
  38  10  -5      246.90      248.80     35.21 o 
  39  10  -5      121.98      123.78     30.86 o 
  40  10  -5      224.74      221.72     34.85 o 
  41  10  -5       21.25       63.98     32.26 o 
  42  10  -5       14.90       25.12     31.63 o 
  43  10  -5       17.73       35.89     32.59 o 
  44  10  -5       93.90       63.30     33.04 o 
  45  10  -5       25.53       62.75     34.03 o 
  46  10  -5       61.26       43.01     49.59 o 
  47  10  -5       69.63       63.84     35.84 o 
  48  10  -5       80.70       86.61     36.83 o 
  49  10  -5       40.76       -9.82     44.91 o 
   5  11  -5      218.80      144.41     38.51 o 
   6  11  -5      223.98      181.82     36.02 o 
   7  11  -5       87.29       90.87     33.63 o 
   8  11  -5       42.23       81.83     35.66 o 
   9  11  -5      307.36      298.33     23.80 o 
  10  11  -5      275.41      220.51     22.87 o 
  11  11  -5       41.85       42.80     19.88 o 
  12  11  -5       46.42       45.99     22.34 o 
  13  11  -5      529.91      439.85     27.00 o 
  14  11  -5      128.22      128.48     23.78 o 
  15  11  -5      473.02      432.40     28.07 o 
  16  11  -5       53.22       92.84     23.33 o 
  17  11  -5      401.47      344.70     27.39 o 
  18  11  -5       31.88       72.48     23.70 o 
  19  11  -5       19.59       65.65     22.67 o 
  20  11  -5       13.77       41.56     23.36 o 
  21  11  -5      806.56      723.59     34.71 o 
  22  11  -5       46.88       95.35     26.55 o 
  23  11  -5      483.67      366.95     30.46 o 
  24  11  -5       40.64       98.67     28.54 o 
  25  11  -5      730.64      705.59     37.50 o 
  26  11  -5      104.86      144.70     29.01 o 
  27  11  -5      328.99      318.34     32.67 o 
  28  11  -5       72.45       80.26     27.70 o 
  29  11  -5       43.49       47.83     27.57 o 
  30  11  -5       74.74       63.30     27.85 o 
  31  11  -5      184.71      176.68     30.98 o 
  32  11  -5        4.68       16.03     28.23 o 
  33  11  -5      118.11      159.48     31.65 o 
  34  11  -5       56.76       54.87     35.42 o 
  35  11  -5        2.05        1.43     29.48 o 
  36  11  -5       58.76       78.63     31.18 o 
  37  11  -5      914.85      786.11     75.36 o 
  38  11  -5       55.61       77.97     32.20 o 
  39  11  -5      113.88      131.35     32.79 o 
  40  11  -5       35.07       61.77     33.08 o 
  41  11  -5      133.86      101.91     34.60 o 
  42  11  -5       41.23       75.79     34.93 o 
  43  11  -5       31.31       42.83     35.78 o 
  44  11  -5       57.41       57.87     36.06 o 
  45  11  -5       25.77       18.39     37.15 o 
  46  11  -5      113.23      169.21     63.79 o 
  11  12  -5       36.87       41.80     36.97 o 
  12  12  -5      684.59      498.28     53.18 o 
  13  12  -5       32.59       78.87     22.66 o 
  14  12  -5      586.89      458.26     29.79 o 
  15  12  -5      127.56      100.89     25.06 o 
  16  12  -5      245.45      194.03     25.98 o 
  17  12  -5        2.89       17.47     23.47 o 
  18  12  -5       60.07       67.81     24.08 o 
  19  12  -5       74.57       36.90     24.10 o 
  20  12  -5      175.73      160.26     26.52 o 
  21  12  -5      134.49      100.45     26.65 o 
  22  12  -5        8.89       29.24     25.66 o 
  23  12  -5       20.93       12.77     25.88 o 
  24  12  -5      182.56      157.80     27.25 o 
  25  12  -5      184.83       93.55     26.08 o 
  26  12  -5        1.04       10.40     27.21 o 
  27  12  -5       36.79       14.82     27.68 o 
  28  12  -5       20.24       38.84     27.65 o 
  29  12  -5       40.64       39.04     29.35 o 
  30  12  -5      113.08      127.90     30.43 o 
  31  12  -5       98.88       75.38     30.77 o 
  32  12  -5      197.90      156.66     32.58 o 
  33  12  -5        0.40       18.29     32.05 o 
  34  12  -5      308.71      291.16     34.85 o 
  35  12  -5       61.59       78.41     32.91 o 
  36  12  -5       39.18       96.36     33.15 o 
  37  12  -5      101.07       89.10     34.56 o 
  38  12  -5      262.61      191.46     35.97 o 
  39  12  -5       58.68       94.08     36.27 o 
  40  12  -5      129.15      104.67     36.88 o 
  41  12  -5      132.71      116.43     38.21 o 
  42  12  -5      110.77       42.34     67.07 o 
  17  13  -5       31.17       27.35     43.44 o 
  18  13  -5      191.22      149.08     62.06 o 
  19  13  -5        1.89       20.52     27.64 o 
  20  13  -5      135.23      127.09     37.65 o 
  21  13  -5      114.30       74.67     29.16 o 
  22  13  -5       74.34       55.87     55.00 o 
  23  13  -5      229.51      184.68     30.52 o 
  24  13  -5       82.81       88.09     29.43 o 
  25  13  -5      546.30      441.79     34.13 o 
  26  13  -5       59.69      105.44     30.98 o 
  27  13  -5      359.82      280.26     32.96 o 
  28  13  -5      271.43      189.84     32.52 o 
  29  13  -5      114.44      130.61     32.75 o 
  30  13  -5      238.78      151.31     33.23 o 
  31  13  -5      254.44      187.74     33.83 o 
  32  13  -5       66.77       76.81     35.03 o 
  33  13  -5        3.28       27.64     36.35 o 
  34  13  -5       44.37       39.37     37.38 o 
  35  13  -5       24.81       36.64     38.23 o 
  36  13  -5      142.19       92.75     38.10 o 
  37  13  -5      204.32      249.05     70.25 o 
  25  14  -5       14.69       34.47     44.75 o 
  26  14  -5       46.72       28.33    108.51 o 
  27  14  -5      144.11      123.59     47.72 o 
  28  14  -5       38.34       78.44     47.13 o 
  29  14  -5       72.36       56.34     49.36 o 
  30  14  -5       50.65       30.80     68.63 o 
  31  14  -5       56.66       69.68     72.27 o 
   0   0  -4     3474.50     4280.26     47.75 o 
   2   0  -4     2520.85     2657.75     39.81 o 
   4   0  -4     1190.83     1711.02     18.34 o 
   6   0  -4      284.27      548.67     14.88 o 
   8   0  -4     8743.72     9642.38     42.18 o 
  10   0  -4     8710.42     9184.26     79.99 o 
  12   0  -4     1634.26     1681.99     22.06 o 
  14   0  -4     4043.14     3906.58     34.92 o 
  16   0  -4      152.74      186.05     12.03 o 
  18   0  -4     2366.96     2409.62     27.33 o 
  20   0  -4      402.74      399.44     18.31 o 
  22   0  -4      173.13      179.02     16.27 o 
  24   0  -4      933.09      906.73     24.62 o 
  26   0  -4     1074.08     1017.09     26.26 o 
  28   0  -4       80.08      104.34     17.42 o 
  30   0  -4      111.67      104.21     18.14 o 
  32   0  -4     1005.89     1004.67     28.45 o 
  34   0  -4       69.77       86.31     18.68 o 
  36   0  -4      319.34      331.83     22.51 o 
  38   0  -4      324.77      337.55     23.82 o 
  40   0  -4     1121.23     1063.99     32.79 o 
  42   0  -4      628.64      595.81     39.83 o 
  44   0  -4     1208.59     1132.66     35.71 o 
  46   0  -4      663.74      659.99     30.04 o 
  48   0  -4      269.34      263.55     25.18 o 
  50   0  -4     1064.91      959.55     37.55 o 
  52   0  -4      105.10      116.80     23.26 o 
  54   0  -4       37.99       71.48     31.07 o 
  56   0  -4      120.33      130.42     32.46 o 
  58   0  -4       68.92       56.27     56.78 o 
  60   0  -4      159.99      186.29     57.45 o 
  62   0  -4      131.84      151.26     60.42 o 
  64   0  -4      116.06      216.75     65.19 o 
   0   1  -4      886.22      925.92     24.70 o 
   1   1  -4     3450.65     3859.58     32.21 o 
   2   1  -4     4201.75     4546.59     21.02 o 
   3   1  -4      156.84      949.11     21.83 o 
   4   1  -4     1454.95     1605.36     13.65 o 
   5   1  -4     7754.26     8509.00     39.14 o 
   6   1  -4      186.33      245.60      8.37 o 
   7   1  -4     2214.89     2871.86     38.60 o 
   8   1  -4     2485.59     2484.40     16.77 o 
   9   1  -4     3822.15     4034.35     29.32 o 
  10   1  -4      551.09      559.82      9.81 o 
  11   1  -4       11.45       41.19      6.92 o 
  12   1  -4      381.39      404.87      9.48 o 
  13   1  -4      461.54      500.20     10.33 o 
  14   1  -4      587.83      630.97     11.29 o 
  15   1  -4     1653.01     1863.97     16.90 o 
  16   1  -4     1795.24     1897.58     18.75 o 
  17   1  -4     3014.88     3056.28     21.42 o 
  18   1  -4       40.61       95.90      8.13 o 
  19   1  -4     3525.88     3450.85     24.79 o 
  20   1  -4      292.99      360.38     12.90 o 
  21   1  -4     1866.73     1941.84     22.36 o 
  22   1  -4       41.73       72.44     10.51 o 
  23   1  -4       43.16       49.51     10.62 o 
  24   1  -4     1219.70     1319.36     20.98 o 
  25   1  -4      646.55      779.33     17.25 o 
  26   1  -4      371.45      431.37     15.11 o 
  27   1  -4     2201.42     2181.16     25.81 o 
  28   1  -4     1048.42     1153.80     20.61 o 
  29   1  -4     2139.39     2140.06     26.28 o 
  30   1  -4     1850.50     1846.73     25.06 o 
  31   1  -4     1877.93     1898.14     25.56 o 
  32   1  -4      309.16      356.10     16.09 o 
  33   1  -4     2280.61     2274.53     28.35 o 
  34   1  -4       72.16       99.11     14.10 o 
  35   1  -4      145.64      168.71     14.17 o 
  36   1  -4      684.06      765.54     20.38 o 
  37   1  -4      165.20      180.68     15.42 o 
  38   1  -4       32.01       67.78     14.72 o 
  39   1  -4       84.30      107.28     15.14 o 
  40   1  -4      243.39      260.13     16.73 o 
  41   1  -4      362.25      380.52     17.97 o 
  42   1  -4      142.76      160.69     15.88 o 
  43   1  -4       27.92       34.28     14.24 o 
  44   1  -4      234.28      245.43     17.19 o 
  45   1  -4      609.26      627.75     21.32 o 
  46   1  -4       72.52       99.60     15.19 o 
  47   1  -4      254.71      251.60     17.54 o 
  48   1  -4      106.58      128.76     18.89 o 
  49   1  -4       41.17       43.03     17.58 o 
  50   1  -4        5.32       30.83     18.43 o 
  51   1  -4      100.49      102.60     18.87 o 
  52   1  -4       64.45       86.51     18.58 o 
  53   1  -4      126.61      132.19     18.84 o 
  54   1  -4       28.57       20.61     20.75 o 
  55   1  -4      174.54      190.43     27.33 o 
  56   1  -4      173.81      166.40     31.22 o 
  57   1  -4      214.45      234.66     29.38 o 
  58   1  -4       21.87       27.91     29.69 o 
  59   1  -4      338.66      332.94     32.48 o 
  60   1  -4       53.28       70.41     39.15 o 
  61   1  -4      268.89      247.94     44.93 o 
  62   1  -4      227.10      252.12     50.25 o 
  63   1  -4       43.73       81.92     39.90 o 
  64   1  -4       53.59       75.51     41.64 o 
  65   1  -4       33.40       35.43     44.69 o 
   0   2  -4     2432.29     2349.45     31.32 o 
   1   2  -4      271.47      299.11      6.30 o 
   2   2  -4     2945.24     2863.03     17.51 o 
   3   2  -4     3984.00     3882.07     20.49 o 
   4   2  -4       90.24       71.08      6.61 o 
   5   2  -4      519.02      507.43      9.73 o 
   6   2  -4     1150.79     1155.17     12.87 o 
   7   2  -4       96.15       98.37      7.04 o 
   8   2  -4       67.76       98.23      7.30 o 
   9   2  -4     2082.01     2195.45     17.37 o 
  10   2  -4     2006.73     2017.78     16.86 o 
  11   2  -4     1978.08     2016.08     16.93 o 
  12   2  -4      143.04      136.85      7.29 o 
  13   2  -4     1440.82     1513.81     14.44 o 
  14   2  -4     1062.15     1079.82     13.58 o 
  15   2  -4     2459.48     2322.27     18.65 o 
  16   2  -4      225.47      209.57      8.63 o 
  17   2  -4      893.39      847.71     12.73 o 
  18   2  -4      131.20      170.91      9.16 o 
  19   2  -4     1207.90     1211.39     15.91 o 
  20   2  -4      579.75      618.52     12.74 o 
  21   2  -4     3001.58     2857.51     26.71 o 
  22   2  -4     1457.33     1406.42     20.31 o 
  23   2  -4      758.24      787.16     16.75 o 
  24   2  -4      511.54      485.45     15.23 o 
  25   2  -4      255.51      299.34     13.35 o 
  26   2  -4      458.35      555.84     16.31 o 
  27   2  -4      121.30      141.55     12.49 o 
  28   2  -4      183.15      225.01     13.77 o 
  29   2  -4     2371.22     2305.33     27.20 o 
  30   2  -4      118.12      213.50     14.28 o 
  31   2  -4      273.77      317.36     15.13 o 
  32   2  -4      123.57      143.39     13.70 o 
  33   2  -4      118.66      130.52     13.17 o 
  34   2  -4      655.75      651.42     18.51 o 
  35   2  -4      121.40      160.95     15.62 o 
  36   2  -4      475.65      504.63     18.25 o 
  37   2  -4       58.80      107.15     14.57 o 
  38   2  -4      408.58      369.28     17.16 o 
  39   2  -4      353.52      366.65     17.22 o 
  40   2  -4       12.51       38.22     13.82 o 
  41   2  -4      130.84      131.63     15.62 o 
  42   2  -4       12.51       30.00     13.57 o 
  43   2  -4      465.28      426.09     18.86 o 
  44   2  -4      135.59      121.22     18.45 o 
  45   2  -4       94.11       94.04     18.00 o 
  46   2  -4      101.67       91.44     17.60 o 
  47   2  -4      153.40      158.16     19.71 o 
  48   2  -4      203.44      199.45     20.73 o 
  49   2  -4      141.68      116.72     18.98 o 
  50   2  -4       34.53       34.30     21.72 o 
  51   2  -4      318.76      326.30     25.41 o 
  52   2  -4      101.47      108.83     22.70 o 
  53   2  -4       60.99       57.09     23.13 o 
  54   2  -4        8.98       20.64     22.06 o 
  55   2  -4      220.15      210.10     25.13 o 
  56   2  -4       29.73       28.05     22.62 o 
  57   2  -4      108.25       91.68     24.46 o 
  58   2  -4       22.29       34.68     24.68 o 
  59   2  -4       19.30       77.84     25.37 o 
  60   2  -4      309.01      345.03     34.03 o 
  61   2  -4      348.98      333.61     36.76 o 
  62   2  -4       46.61       64.83     39.49 o 
  63   2  -4       38.40       33.20     40.84 o 
  64   2  -4        3.53        2.32     42.26 o 
   0   3  -4      917.33      909.27     14.93 o 
   1   3  -4     1775.29     1778.16     13.12 o 
   2   3  -4     1545.21     1500.11     12.12 o 
   3   3  -4     2370.87     2216.87     26.78 o 
   4   3  -4      103.02       92.92      4.88 o 
   5   3  -4      186.07      152.21      7.42 o 
   6   3  -4     1877.61     2029.69     16.74 o 
   7   3  -4      202.41      186.70      8.00 o 
   8   3  -4     1451.89     1454.49     14.74 o 
   9   3  -4      741.72      706.24     11.44 o 
  10   3  -4     1580.24     1515.75     15.29 o 
  11   3  -4      853.65      814.78     12.06 o 
  12   3  -4     2334.02     2219.84     18.13 o 
  13   3  -4      947.54      969.69     13.58 o 
  14   3  -4      672.47      687.33     12.61 o 
  15   3  -4      581.37      574.67     11.05 o 
  16   3  -4     2829.52     2834.41     23.60 o 
  17   3  -4      692.45      721.98     23.24 o 
  18   3  -4      198.50      207.64     12.33 o 
  19   3  -4      772.86      748.85     13.33 o 
  20   3  -4      105.35      125.40     11.65 o 
  21   3  -4      866.39      832.88     16.99 o 
  22   3  -4      695.87      677.65     16.16 o 
  23   3  -4      686.43      712.26     16.71 o 
  24   3  -4      515.28      500.24     15.18 o 
  25   3  -4      313.21      321.24     14.17 o 
  26   3  -4      228.03      260.74     13.64 o 
  27   3  -4      895.29      906.02     19.88 o 
  28   3  -4      957.26     1014.33     20.00 o 
  29   3  -4      198.00      206.03     14.08 o 
  30   3  -4      739.10      680.86     18.11 o 
  31   3  -4      268.29      265.44     14.69 o 
  32   3  -4        9.26       37.80     12.43 o 
  33   3  -4     1504.81     1412.89     23.79 o 
  34   3  -4      126.58      143.83     14.35 o 
  35   3  -4      165.98      177.36     14.50 o 
  36   3  -4       61.15       74.02     13.94 o 
  37   3  -4       75.61      102.66     14.64 o 
  38   3  -4      259.32      260.27     16.21 o 
  39   3  -4      105.14       93.55     17.66 o 
  40   3  -4      132.34      137.44     17.96 o 
  41   3  -4      560.66      606.29     23.52 o 
  42   3  -4      335.38      313.00     20.99 o 
  43   3  -4      592.58      592.85     23.93 o 
  44   3  -4      318.51      329.47     21.38 o 
  45   3  -4     1124.62     1151.17     29.49 o 
  46   3  -4      141.68      146.21     19.51 o 
  47   3  -4       82.02       84.79     23.12 o 
  48   3  -4      355.99      367.36     26.71 o 
  49   3  -4       36.91       48.58     23.08 o 
  50   3  -4       38.72       27.06     22.20 o 
  51   3  -4       56.89       68.51     22.28 o 
  52   3  -4        3.18       21.27     21.94 o 
  53   3  -4        3.54       22.12     23.71 o 
  54   3  -4      493.47      471.78     30.40 o 
  55   3  -4       39.94       68.23     23.93 o 
  56   3  -4      320.99      314.53     28.86 o 
  57   3  -4       82.67       98.18     25.37 o 
  58   3  -4       12.95       21.86     25.04 o 
  59   3  -4       19.16        5.96     26.10 o 
  60   3  -4       41.20       44.87     26.11 o 
  61   3  -4      130.91      117.63     27.70 o 
  62   3  -4      178.87      171.74     29.59 o 
  63   3  -4       18.64       37.49     34.57 o 
  64   3  -4        4.56        7.56     66.62 o 
   0   4  -4     6472.71     6326.01     59.48 o 
   1   4  -4      837.45      807.61     10.94 o 
   2   4  -4       55.27       58.60      6.05 o 
   3   4  -4      120.66      115.54      6.70 o 
   4   4  -4     1822.44     1771.59     14.64 o 
   5   4  -4      892.72      864.38     10.95 o 
   6   4  -4      880.72      884.96     10.50 o 
   7   4  -4      751.66      787.28     10.94 o 
   8   4  -4     2824.83     2719.52     17.77 o 
   9   4  -4     1417.27     1319.83     18.80 o 
  10   4  -4      582.69      488.94     10.02 o 
  11   4  -4      701.67      695.81     18.33 o 
  12   4  -4     2068.43     2025.36     17.67 o 
  13   4  -4     1338.70     1203.42     26.89 o 
  14   4  -4     4586.34     4279.68     25.90 o 
  15   4  -4      178.17      159.30      8.94 o 
  16   4  -4      622.39      552.90     11.52 o 
  17   4  -4      239.28      221.59     11.40 o 
  18   4  -4      265.11      231.26     15.86 o 
  19   4  -4       44.59       29.49     11.52 o 
  20   4  -4      462.06      452.80     15.63 o 
  21   4  -4      396.26      398.33     15.18 o 
  22   4  -4     2312.69     2209.87     27.42 o 
  23   4  -4       85.09      104.64     13.12 o 
  24   4  -4     2055.99     2056.04     27.14 o 
  25   4  -4      275.31      314.08     17.00 o 
  26   4  -4     2807.10     2672.02     31.11 o 
  27   4  -4      203.39      236.18     15.32 o 
  28   4  -4     2063.89     1945.79     27.60 o 
  29   4  -4      279.06      304.48     16.10 o 
  30   4  -4      609.01      579.41     17.40 o 
  31   4  -4      619.40      591.19     18.05 o 
  32   4  -4     1464.79     1419.31     23.92 o 
  33   4  -4      860.12      883.60     20.64 o 
  34   4  -4      846.25      852.56     30.42 o 
  35   4  -4       47.45       47.21     16.65 o 
  36   4  -4      125.74      125.60     17.51 o 
  37   4  -4      439.89      450.45     21.27 o 
  38   4  -4      578.02      549.55     22.56 o 
  39   4  -4      123.36      140.17     18.53 o 
  40   4  -4      306.35      283.28     20.07 o 
  41   4  -4       28.54       44.36     16.95 o 
  42   4  -4       27.73       44.11     17.42 o 
  43   4  -4      102.75      105.65     22.55 o 
  44   4  -4      165.03      173.63     24.78 o 
  45   4  -4      299.85      279.29     25.97 o 
  46   4  -4      171.98      173.94     24.55 o 
  47   4  -4       78.95       48.80     23.25 o 
  48   4  -4       71.00      106.31     24.30 o 
  49   4  -4       54.10       66.87     23.85 o 
  50   4  -4       60.97       89.29     23.83 o 
  51   4  -4       97.04      109.48     24.85 o 
  52   4  -4       44.28       28.70     23.44 o 
  53   4  -4       26.08       43.00     23.46 o 
  54   4  -4       18.92       41.70     23.70 o 
  55   4  -4      109.93       60.90     37.16 o 
  56   4  -4        4.70       33.37     28.55 o 
  57   4  -4       63.56       64.45     29.62 o 
  58   4  -4       53.04       51.74     30.93 o 
  59   4  -4       85.61      112.43     32.56 o 
  60   4  -4       23.27       38.59     32.56 o 
  61   4  -4       12.06       51.50     34.95 o 
  62   4  -4      132.15      152.37     34.88 o 
  63   4  -4       11.04       46.20     36.57 o 
   0   5  -4     1095.60     1095.92     28.03 o 
   1   5  -4      742.89      697.16     11.11 o 
   2   5  -4      338.43      354.24      8.86 o 
   3   5  -4      493.21      460.05      9.64 o 
   4   5  -4      151.01      137.52      7.42 o 
   5   5  -4      319.06      276.67      8.34 o 
   6   5  -4      318.47      280.73      8.39 o 
   7   5  -4      513.70      466.90      9.63 o 
   8   5  -4     1231.32     1150.01     13.28 o 
   9   5  -4      880.29      816.11     14.60 o 
  10   5  -4     2519.35     2287.22     20.69 o 
  11   5  -4      924.42      832.05     11.83 o 
  12   5  -4      637.79      580.54     12.81 o 
  13   5  -4      990.87      884.04     15.76 o 
  14   5  -4     1317.52     1200.48     23.26 o 
  15   5  -4      770.05      707.44     12.54 o 
  16   5  -4     1171.53     1121.35     17.80 o 
  17   5  -4     3032.82     2792.14     28.13 o 
  18   5  -4      226.68      226.25     13.90 o 
  19   5  -4      298.25      274.22     15.70 o 
  20   5  -4      262.89      205.86     18.36 o 
  21   5  -4      279.52      297.85     18.97 o 
  22   5  -4      190.02      200.56     17.93 o 
  23   5  -4      549.28      527.51     16.90 o 
  24   5  -4      185.05      182.39     13.99 o 
  25   5  -4      336.39      314.24     15.60 o 
  26   5  -4       91.43       82.04     12.90 o 
  27   5  -4      613.27      558.80     18.21 o 
  28   5  -4        7.15       21.66     12.50 o 
  29   5  -4      352.53      361.40     27.84 o 
  30   5  -4      154.64      188.03     18.99 o 
  31   5  -4     1647.11     1660.23     33.11 o 
  32   5  -4      291.25      333.64     21.16 o 
  33   5  -4      155.34      153.72     18.56 o 
  34   5  -4      158.01      149.37     19.90 o 
  35   5  -4      118.04      139.22     20.23 o 
  36   5  -4      257.75      263.64     21.07 o 
  37   5  -4       54.80       88.83     18.53 o 
  38   5  -4      190.84      220.32     25.01 o 
  39   5  -4       23.81       55.39     27.69 o 
  40   5  -4      700.63      703.87     39.15 o 
  41   5  -4      222.19      243.93     29.38 o 
  42   5  -4      146.79      181.05     28.06 o 
  43   5  -4      910.38      891.07     38.91 o 
  44   5  -4      125.03      161.02     28.23 o 
  45   5  -4      539.62      546.55     34.78 o 
  46   5  -4      250.36      257.10     31.26 o 
  47   5  -4       80.34      102.82     29.16 o 
  48   5  -4      402.36      416.65     34.54 o 
  49   5  -4       32.44       22.94     28.48 o 
  50   5  -4       93.58       89.74     29.53 o 
  51   5  -4      543.90      505.22     37.27 o 
  52   5  -4        7.06       11.98     27.05 o 
  53   5  -4       15.45       -3.76     27.56 o 
  54   5  -4        6.16      -13.26     28.83 o 
  55   5  -4       50.96       70.30     28.59 o 
  56   5  -4        9.19       34.35     28.48 o 
  57   5  -4        1.89       34.53     30.64 o 
  58   5  -4        4.89       32.70     31.25 o 
  59   5  -4      236.79      181.15     34.48 o 
  60   5  -4       49.08       82.66     58.25 o 
  61   5  -4       17.29       24.23     34.68 o 
  62   5  -4       80.06       88.58     36.43 o 
  63   5  -4       22.93      -68.95     68.95 o 
   0   6  -4     1952.43     1775.96     24.06 o 
   1   6  -4      601.04      560.85     11.31 o 
   2   6  -4     2106.01     1991.05     17.72 o 
   3   6  -4     3626.33     3517.22     22.84 o 
   4   6  -4      529.67      555.88     12.25 o 
   5   6  -4      843.92      838.42     12.65 o 
   6   6  -4      418.46      386.20      9.98 o 
   7   6  -4      701.19      644.18     11.57 o 
   8   6  -4      977.97      919.86     13.06 o 
   9   6  -4      481.77      443.19     10.75 o 
  10   6  -4      293.22      275.47     10.54 o 
  11   6  -4      121.82      164.26     11.53 o 
  12   6  -4     3961.52     3648.95     46.08 o 
  13   6  -4      883.05      861.27     18.47 o 
  14   6  -4     1846.15     1714.42     26.86 o 
  15   6  -4       49.18       98.05     12.98 o 
  16   6  -4     3493.04     3202.21     31.38 o 
  17   6  -4      144.65      174.71     12.79 o 
  18   6  -4      641.75      634.43     20.89 o 
  19   6  -4     1228.69     1164.43     25.73 o 
  20   6  -4      250.89      244.27     17.37 o 
  21   6  -4      500.86      490.89     20.92 o 
  22   6  -4      746.27      710.14     23.14 o 
  23   6  -4      275.40      286.19     15.21 o 
  24   6  -4       23.37       27.50     15.60 o 
  25   6  -4      585.77      539.54     22.33 o 
  26   6  -4      605.00      555.84     22.61 o 
  27   6  -4      282.53      269.07     19.83 o 
  28   6  -4     1355.14     1287.10     30.03 o 
  29   6  -4     1127.13     1057.96     28.38 o 
  30   6  -4      808.60      738.60     25.91 o 
  31   6  -4       21.18       44.33     17.63 o 
  32   6  -4       72.20       59.80     17.88 o 
  33   6  -4       50.04       57.87     17.62 o 
  34   6  -4      138.09      126.63     19.94 o 
  35   6  -4      516.56      476.46     24.45 o 
  36   6  -4      598.59      640.13     33.42 o 
  37   6  -4      375.99      377.72     30.56 o 
  38   6  -4      655.64      638.94     34.46 o 
  39   6  -4      220.20      251.16     30.28 o 
  40   6  -4      258.41      251.70     29.89 o 
  41   6  -4        6.45       22.15     26.01 o 
  42   6  -4       55.60       77.31     26.65 o 
  43   6  -4       44.10       59.50     27.48 o 
  44   6  -4      553.66      570.39     35.61 o 
  45   6  -4       52.21       86.69     29.66 o 
  46   6  -4      254.28      253.08     32.37 o 
  47   6  -4       18.94       39.23     28.48 o 
  48   6  -4      196.54      175.01     31.34 o 
  49   6  -4       29.41       45.54     28.88 o 
  50   6  -4      351.28      325.53     34.79 o 
  51   6  -4      167.89      166.43     31.69 o 
  52   6  -4      107.20      100.30     30.18 o 
  53   6  -4        9.26       43.31     28.89 o 
  54   6  -4       34.48       41.37     29.25 o 
  55   6  -4       85.53       73.18     31.45 o 
  56   6  -4       14.03       34.64     41.57 o 
  57   6  -4       13.98       17.52     31.85 o 
  58   6  -4       26.81       19.45     33.42 o 
  59   6  -4       22.33       46.44     34.10 o 
  60   6  -4      104.00      102.31     35.84 o 
  61   6  -4      134.24      107.47     52.55 o 
   0   7  -4      213.32      166.09     12.08 o 
   1   7  -4       60.10       55.45      7.88 o 
   2   7  -4      679.42      643.63     12.26 o 
   3   7  -4      540.55      511.24     11.49 o 
   4   7  -4      324.32      307.94     10.04 o 
   5   7  -4       49.09       48.12      7.99 o 
   6   7  -4       73.53       78.03      8.14 o 
   7   7  -4     1231.50     1089.37     16.95 o 
   8   7  -4      157.32      184.61     13.67 o 
   9   7  -4     1146.58     1029.28     17.05 o 
  10   7  -4      383.70      336.59     12.19 o 
  11   7  -4       45.73       99.54     12.31 o 
  12   7  -4     2021.93     1832.56     21.52 o 
  13   7  -4     1461.49     1317.60     21.68 o 
  14   7  -4        4.44       70.88     18.60 o 
  15   7  -4      721.66      647.12     21.03 o 
  16   7  -4      432.13      403.99     18.89 o 
  17   7  -4      670.12      650.15     21.91 o 
  18   7  -4      213.28      216.23     17.49 o 
  19   7  -4     1638.92     1545.94     29.79 o 
  20   7  -4       74.40       98.79     16.71 o 
  21   7  -4      141.37      133.03     17.03 o 
  22   7  -4      182.59      191.45     19.15 o 
  23   7  -4       55.63       67.53     16.11 o 
  24   7  -4       75.08      107.21     17.83 o 
  25   7  -4      559.94      532.94     22.82 o 
  26   7  -4       92.01      113.97     18.16 o 
  27   7  -4     1256.23     1156.01     29.88 o 
  28   7  -4        3.93       47.45     18.29 o 
  29   7  -4     1052.68      987.64     29.10 o 
  30   7  -4      428.93      428.28     23.69 o 
  31   7  -4      720.29      703.30     26.81 o 
  32   7  -4      238.94      231.36     27.10 o 
  33   7  -4      134.40      148.62     24.98 o 
  34   7  -4      513.76      517.54     32.20 o 
  35   7  -4      166.67      194.91     27.74 o 
  36   7  -4      104.26      117.14     26.56 o 
  37   7  -4       30.90       25.02     26.86 o 
  38   7  -4      214.02      191.76     33.11 o 
  39   7  -4      154.17      178.13     28.63 o 
  40   7  -4      206.85      217.73     30.31 o 
  41   7  -4      216.07      212.86     29.62 o 
  42   7  -4      245.79      227.96     34.76 o 
  43   7  -4      765.75      721.03     39.88 o 
  44   7  -4      132.48      192.62     32.77 o 
  45   7  -4      502.81      517.08     35.53 o 
  46   7  -4      110.63      130.72     33.25 o 
  47   7  -4       62.48       66.81     27.90 o 
  48   7  -4       15.11       -8.38     29.38 o 
  49   7  -4        8.32      -13.89     29.76 o 
  50   7  -4       38.00       52.18     29.37 o 
  51   7  -4       29.55        2.20     34.59 o 
  52   7  -4      100.93      103.98     30.65 o 
  53   7  -4        4.85       -6.17     31.83 o 
  54   7  -4       49.64       50.13     30.72 o 
  55   7  -4      138.88      133.14     33.36 o 
  56   7  -4       16.21       12.71     32.57 o 
  57   7  -4      185.12      211.42     34.53 o 
  58   7  -4        8.64      -25.97     35.32 o 
  59   7  -4       63.24       31.65     36.16 o 
   0   8  -4     1984.25     1847.23     32.67 o 
   1   8  -4      658.32      628.18     31.55 o 
   2   8  -4     1813.30     1648.04     19.35 o 
   3   8  -4      689.05      636.41     17.37 o 
   4   8  -4      444.91      421.34     16.68 o 
   5   8  -4      764.26      669.47     15.12 o 
   6   8  -4      196.12      217.11     13.85 o 
   7   8  -4      111.40      208.67     28.64 o 
   8   8  -4     1912.10     1741.84     22.19 o 
   9   8  -4      742.29      730.87     37.66 o 
  10   8  -4     1881.35     1618.61     24.60 o 
  11   8  -4       81.53      209.87     24.27 o 
  12   8  -4     2100.78     1893.85     27.47 o 
  13   8  -4     1560.48     1431.37     28.61 o 
  14   8  -4       96.51      112.09     16.15 o 
  15   8  -4      223.73      229.56     18.15 o 
  16   8  -4      833.55      838.16     24.58 o 
  17   8  -4      138.59      132.85     17.31 o 
  18   8  -4       35.07       39.95     15.56 o 
  19   8  -4      253.44      258.89     19.12 o 
  20   8  -4       41.83       56.28     16.61 o 
  21   8  -4      601.77      563.33     23.26 o 
  22   8  -4     1101.79     1035.32     28.23 o 
  23   8  -4      108.28      166.54     19.43 o 
  24   8  -4      267.60      227.03     20.36 o 
  25   8  -4      101.02       89.58     19.83 o 
  26   8  -4      347.52      341.02     21.91 o 
  27   8  -4      247.59      241.60     20.72 o 
  28   8  -4      562.07      535.58     30.71 o 
  29   8  -4       20.68       73.47     24.76 o 
  30   8  -4       91.32      101.69     25.15 o 
  31   8  -4       82.15      114.27     26.44 o 
  32   8  -4      130.50      125.70     26.58 o 
  33   8  -4      599.89      555.05     34.04 o 
  34   8  -4      205.25      203.11     29.30 o 
  35   8  -4       55.17       74.40     26.35 o 
  36   8  -4      183.05      175.10     28.20 o 
  37   8  -4       50.97       82.19     28.45 o 
  38   8  -4      122.29      147.20     30.66 o 
  39   8  -4      434.39      414.41     34.47 o 
  40   8  -4      515.15      521.63     36.19 o 
  41   8  -4      393.55      373.44     34.00 o 
  42   8  -4       99.13       92.12     30.40 o 
  43   8  -4      271.56      263.98     32.95 o 
  44   8  -4      105.20      161.39     32.96 o 
  45   8  -4      406.23      353.23     35.29 o 
  46   8  -4       71.39       67.19     31.11 o 
  47   8  -4      178.57      134.08     31.14 o 
  48   8  -4      222.49      228.31     33.36 o 
  49   8  -4       35.90       39.17     30.88 o 
  50   8  -4      221.64      190.08     34.89 o 
  51   8  -4        6.19       37.75     30.97 o 
  52   8  -4       52.00       81.54     32.34 o 
  53   8  -4       62.71       37.05     32.92 o 
  54   8  -4       85.80       98.65     59.18 o 
  55   8  -4       47.04       34.17     34.83 o 
  56   8  -4       76.48       75.15     36.22 o 
  57   8  -4        0.57      -36.37     36.37 o 
   0   9  -4     1878.57     1645.14     30.48 o 
   1   9  -4      133.05      246.42     42.40 o 
   2   9  -4      178.24      164.32     12.73 o 
   3   9  -4       65.77      100.29     17.22 o 
   4   9  -4      347.97      344.88     17.83 o 
   5   9  -4      395.53      356.93     14.69 o 
   6   9  -4      373.12      362.62     17.92 o 
   7   9  -4      685.20      704.52     24.26 o 
   8   9  -4     1439.73     1378.32     40.37 o 
   9   9  -4      397.24      488.89     30.76 o 
  10   9  -4       36.83       91.03     15.53 o 
  11   9  -4      275.65      274.68     15.93 o 
  12   9  -4      239.53      256.90     18.43 o 
  13   9  -4      503.44      478.97     21.24 o 
  14   9  -4     1296.65     1161.03     29.25 o 
  15   9  -4       52.92       87.52     16.61 o 
  16   9  -4       31.95       21.60     16.00 o 
  17   9  -4      309.62      319.87     21.42 o 
  18   9  -4      459.36      424.40     21.67 o 
  19   9  -4       98.84      127.60     17.62 o 
  20   9  -4      155.65      163.62     18.72 o 
  21   9  -4      663.20      613.98     24.30 o 
  22   9  -4      120.26      149.60     18.88 o 
  23   9  -4      244.86      214.67     19.59 o 
  24   9  -4      154.71      162.58     27.53 o 
  25   9  -4      149.42      140.24     25.03 o 
  26   9  -4      102.56       96.09     25.46 o 
  27   9  -4       67.70      104.98     46.74 o 
  28   9  -4      274.73      276.00     28.49 o 
  29   9  -4       34.79       62.06     25.40 o 
  30   9  -4       73.03       77.40     26.63 o 
  31   9  -4       78.26      130.02     26.74 o 
  32   9  -4      443.72      439.16     33.44 o 
  33   9  -4       96.21      122.47     28.08 o 
  34   9  -4      258.52      274.22     30.85 o 
  35   9  -4       34.03       36.04     28.05 o 
  36   9  -4      126.39      136.29     30.34 o 
  37   9  -4       30.57       90.34     28.79 o 
  38   9  -4      274.88      278.63     32.66 o 
  39   9  -4       29.16       46.43     29.49 o 
  40   9  -4      299.45      274.72     33.68 o 
  41   9  -4       85.51       82.80     32.07 o 
  42   9  -4        4.27       -5.09     28.44 o 
  43   9  -4      166.59      167.44     43.51 o 
  44   9  -4       31.84       83.84     30.81 o 
  45   9  -4      256.32      248.99     35.32 o 
  46   9  -4      338.22      294.91     36.40 o 
  47   9  -4       32.76       22.90     30.86 o 
  48   9  -4       14.07       36.85     32.31 o 
  49   9  -4       46.63       20.91     32.65 o 
  50   9  -4       19.42       42.95     37.51 o 
  51   9  -4       13.97       23.95     33.92 o 
  52   9  -4        6.11       39.45     34.79 o 
  53   9  -4        5.47       49.55     49.61 o 
  54   9  -4        9.94       34.55     36.44 o 
   0  10  -4      764.13      783.71     35.15 o 
   1  10  -4       97.81      450.12     81.02 o 
   2  10  -4     1285.26     1187.94     26.79 o 
   3  10  -4      170.32      402.58     60.94 o 
   4  10  -4      602.41      594.91     55.01 o 
   5  10  -4      823.89      793.03     30.04 o 
   6  10  -4       46.91      181.21     39.33 o 
   7  10  -4      265.72      309.74     20.35 o 
   8  10  -4       92.13      129.65     16.31 o 
   9  10  -4      249.02      253.80     18.42 o 
  10  10  -4      369.86      429.17     31.58 o 
  11  10  -4      411.25      386.60     25.08 o 
  12  10  -4      214.68      271.83     23.53 o 
  13  10  -4      182.50      241.11     22.74 o 
  14  10  -4      194.55      209.04     23.00 o 
  15  10  -4       57.12      125.90     30.14 o 
  16  10  -4      934.78      909.24     31.76 o 
  17  10  -4       35.65       56.80     17.52 o 
  18  10  -4      143.84      172.81     19.62 o 
  19  10  -4      664.03      613.51     25.01 o 
  20  10  -4       65.21       95.70     23.32 o 
  21  10  -4      159.00      213.86     25.05 o 
  22  10  -4      168.94      167.11     25.64 o 
  23  10  -4       43.24      124.58     24.95 o 
  24  10  -4      371.88      351.81     28.79 o 
  25  10  -4      168.02      210.81     27.20 o 
  26  10  -4      232.01      229.67     28.45 o 
  27  10  -4      388.53      373.95     29.61 o 
  28  10  -4       85.30       93.66     25.99 o 
  29  10  -4      112.53      139.01     28.13 o 
  30  10  -4      306.77      316.54     31.29 o 
  31  10  -4      138.91      185.95     40.83 o 
  32  10  -4       98.71      130.45     28.97 o 
  33  10  -4       17.09       41.16     27.55 o 
  34  10  -4      127.66      102.57     28.87 o 
  35  10  -4      132.39      160.06     37.32 o 
  36  10  -4      215.34      201.26     41.17 o 
  37  10  -4      751.85      744.53     40.69 o 
  38  10  -4      104.74      150.09     32.28 o 
  39  10  -4      226.88      212.49     51.30 o 
  40  10  -4       40.57       82.74     30.57 o 
  41  10  -4       75.23       54.88     29.22 o 
  42  10  -4      138.25      145.26     33.31 o 
  43  10  -4       92.10       84.11     30.70 o 
  44  10  -4      153.06      192.42     34.59 o 
  45  10  -4      386.43      362.81     37.30 o 
  46  10  -4        9.13       66.93     33.04 o 
  47  10  -4       18.47       10.47     33.41 o 
  48  10  -4      125.09      126.42     34.33 o 
  49  10  -4       51.04        2.69     34.70 o 
  50  10  -4       97.02      101.66     36.02 o 
  51  10  -4       88.38       40.16     37.43 o 
  52  10  -4        4.31       49.20     65.67 o 
   0  11  -4       60.19      234.83     35.23 o 
   1  11  -4      306.19      305.46     26.90 o 
   2  11  -4       92.75      413.51     48.86 o 
   3  11  -4     1665.28     1437.66     41.46 o 
   4  11  -4      177.22      633.08     62.75 o 
   5  11  -4     1366.65     1239.66     32.29 o 
   6  11  -4      122.23      398.23    106.04 o 
   7  11  -4      812.04      773.01     28.36 o 
   8  11  -4      163.65      152.82     28.47 o 
   9  11  -4       10.23       26.29     18.70 o 
  10  11  -4       37.45       46.80     19.86 o 
  11  11  -4      423.07      395.01     25.15 o 
  12  11  -4      248.24      219.98     22.75 o 
  13  11  -4      101.75      125.24     21.96 o 
  14  11  -4      191.34      177.03     24.10 o 
  15  11  -4      336.55      333.03     25.89 o 
  16  11  -4       63.26      112.45     23.18 o 
  17  11  -4     1111.22     1012.83     36.36 o 
  18  11  -4      119.81      158.30     24.54 o 
  19  11  -4       52.94       61.04     24.00 o 
  20  11  -4       71.95       93.85     24.40 o 
  21  11  -4      404.52      349.75     28.14 o 
  22  11  -4        3.87       24.54     22.79 o 
  23  11  -4        1.35       31.17     25.97 o 
  24  11  -4       72.00       67.99     25.76 o 
  25  11  -4      485.93      486.42     36.94 o 
  26  11  -4       27.95       63.34     26.21 o 
  27  11  -4      139.95      116.26     27.79 o 
  28  11  -4       44.51      113.20     30.71 o 
  29  11  -4      652.51      644.08     44.06 o 
  30  11  -4        5.15       38.03     27.89 o 
  31  11  -4       72.57       87.45     27.72 o 
  32  11  -4        7.15       13.08     28.37 o 
  33  11  -4      151.25      129.28     29.09 o 
  34  11  -4      132.45      157.46     31.00 o 
  35  11  -4      194.53      209.32     32.13 o 
  36  11  -4        2.88       39.69     29.24 o 
  37  11  -4       97.67      110.75     31.28 o 
  38  11  -4       40.40       56.87     30.89 o 
  39  11  -4       35.04       40.21     31.15 o 
  40  11  -4       58.25       53.97     31.09 o 
  41  11  -4      557.27      456.95     38.16 o 
  42  11  -4      143.54      145.08     34.02 o 
  43  11  -4      224.55      243.29     35.24 o 
  44  11  -4       30.10       79.24     34.47 o 
  45  11  -4      123.04      108.54     35.56 o 
  46  11  -4       11.76       32.33     35.97 o 
  47  11  -4       49.84       59.69     36.61 o 
  48  11  -4        1.84       22.60     37.70 o 
   0  12  -4      249.24      421.69     38.08 o 
   1  12  -4      238.13      468.20     30.18 o 
   2  12  -4      663.20      721.78     34.54 o 
   3  12  -4       97.29      195.38     26.83 o 
   4  12  -4        9.83       62.41     34.27 o 
   5  12  -4        8.97       94.46     32.16 o 
   6  12  -4      212.16      201.49     36.92 o 
   7  12  -4       16.86      169.06     39.34 o 
   8  12  -4      478.67      542.64     49.30 o 
   9  12  -4      223.10      332.85     45.86 o 
  10  12  -4      532.24      479.76     26.88 o 
  11  12  -4        5.83       57.46     24.11 o 
  12  12  -4      185.31      203.55     24.26 o 
  13  12  -4      610.27      545.46     30.20 o 
  14  12  -4      190.84      180.91     25.52 o 
  15  12  -4       40.88       81.81     23.75 o 
  16  12  -4      698.01      570.62     31.31 o 
  17  12  -4       46.35       64.48     24.10 o 
  18  12  -4      263.26      255.01     27.69 o 
  19  12  -4      284.42      289.46     28.27 o 
  20  12  -4       55.51       50.13     23.87 o 
  21  12  -4       20.65       51.84     23.76 o 
  22  12  -4       37.66       74.76     25.36 o 
  23  12  -4      192.36      182.60     27.52 o 
  24  12  -4      207.66      204.30     27.95 o 
  25  12  -4        9.01       87.46     26.48 o 
  26  12  -4      110.07       91.87     26.15 o 
  27  12  -4      104.04      114.53     27.10 o 
  28  12  -4      149.84      146.70     31.22 o 
  29  12  -4      129.32      130.90     28.05 o 
  30  12  -4      131.83      156.81     29.91 o 
  31  12  -4       10.38       32.06     29.25 o 
  32  12  -4      156.27      126.18     30.25 o 
  33  12  -4       92.43       88.35     29.97 o 
  34  12  -4      206.60      234.05     35.04 o 
  35  12  -4       19.78       19.40     30.80 o 
  36  12  -4       61.23       76.30     33.00 o 
  37  12  -4        5.18       75.28     32.56 o 
  38  12  -4      160.85      192.12     44.03 o 
  39  12  -4       43.49       82.09     34.04 o 
  40  12  -4      130.49      129.59     35.02 o 
  41  12  -4       74.66      119.32     34.92 o 
  42  12  -4      127.30      116.45     35.80 o 
  43  12  -4       25.61       23.10     63.73 o 
  44  12  -4       63.56       74.99     38.15 o 
   1  13  -4      608.93      576.60     48.99 o 
   2  13  -4      261.88      291.67     43.29 o 
   3  13  -4       19.71      146.30     37.00 o 
   4  13  -4       50.21      180.60     39.84 o 
   5  13  -4      224.24      339.55     44.36 o 
   6  13  -4       17.71      265.48     41.47 o 
   7  13  -4      666.96      530.56     51.46 o 
   8  13  -4      145.47      325.59     45.69 o 
   9  13  -4      282.15      246.79     43.56 o 
  10  13  -4        6.80       67.86     41.07 o 
  11  13  -4      353.53      333.51     47.32 o 
  12  13  -4        3.32       39.39     39.23 o 
  13  13  -4       16.29      -19.14     39.68 o 
  14  13  -4      372.69      291.34     47.27 o 
  15  13  -4      177.36      206.15     74.48 o 
  16  13  -4       28.58       24.26     23.79 o 
  17  13  -4      138.21      120.78     25.83 o 
  18  13  -4      273.99      205.33     27.59 o 
  19  13  -4      135.13      115.11     26.55 o 
  20  13  -4       44.40       34.73     25.37 o 
  21  13  -4       56.23       53.98     25.88 o 
  22  13  -4        4.76       16.78     26.74 o 
  23  13  -4       60.73       42.54     27.37 o 
  24  13  -4      184.78      152.83     29.11 o 
  25  13  -4       21.86       17.55     32.60 o 
  26  13  -4      230.27      194.77     29.83 o 
  27  13  -4      127.22      119.48     29.86 o 
  28  13  -4      119.91      123.18     29.96 o 
  29  13  -4      168.03      122.02     31.06 o 
  30  13  -4      181.71      167.56     30.44 o 
  31  13  -4      141.34       99.16     32.03 o 
  32  13  -4       90.81       87.96     32.38 o 
  33  13  -4      743.26      580.44     39.62 o 
  34  13  -4      344.80      302.61     35.69 o 
  35  13  -4       75.38      114.15     33.50 o 
  36  13  -4        1.60       11.77     35.10 o 
  37  13  -4       30.00       38.08     36.21 o 
  38  13  -4       92.80       84.89     36.59 o 
  39  13  -4       55.17       94.01     40.48 o 
  40  13  -4       61.79       83.10     37.66 o 
   5  14  -4      246.37      338.54     48.62 o 
   6  14  -4       81.83      170.87     44.35 o 
   7  14  -4       34.02      198.75     44.07 o 
   8  14  -4      240.47      234.76     46.62 o 
   9  14  -4       93.94      121.85     45.10 o 
  10  14  -4      130.74      108.46     45.70 o 
  11  14  -4       86.23      155.08     45.35 o 
  12  14  -4      134.39      120.20     45.76 o 
  13  14  -4      438.87      340.19     50.97 o 
  14  14  -4       40.18      109.49     46.41 o 
  15  14  -4      104.98       44.26     46.37 o 
  16  14  -4        0.24      -19.45     46.91 o 
  17  14  -4      143.09      139.87     47.22 o 
  18  14  -4        2.50      115.38     48.47 o 
  19  14  -4      327.14      225.95     51.58 o 
  20  14  -4        5.55      -17.19     50.95 o 
  21  14  -4      254.40      161.43     36.56 o 
  22  14  -4      117.51       81.53     37.13 o 
  23  14  -4      187.42      138.78     31.02 o 
  24  14  -4      179.85      161.14     31.60 o 
  25  14  -4       78.13       35.91     31.79 o 
  26  14  -4        3.18       63.10     32.47 o 
  27  14  -4      165.01       80.65     33.34 o 
  28  14  -4      112.70      106.49     43.06 o 
  29  14  -4      192.36      170.11     34.94 o 
  30  14  -4      193.17      153.95     35.49 o 
  31  14  -4       14.02      -13.49     36.78 o 
  32  14  -4       67.02       34.36     45.69 o 
  33  14  -4       20.86       67.73     37.32 o 
  34  14  -4       32.12       49.63     39.12 o 
  12  15  -4       41.71        6.06     54.09 o 
  13  15  -4       32.88      -16.47     55.31 o 
  14  15  -4       86.93        4.48     56.66 o 
  15  15  -4       58.01      -25.14     57.52 o 
  16  15  -4       50.12      133.18     57.53 o 
  17  15  -4      240.38      208.58     57.89 o 
  18  15  -4       65.86       63.06     58.55 o 
  19  15  -4       76.12      -58.44     58.44 o 
  20  15  -4       39.17       71.88     59.14 o 
  21  15  -4      155.63      167.01     60.93 o 
  22  15  -4       53.67      161.03     62.36 o 
  23  15  -4      239.16      140.52     62.82 o 
  24  15  -4      131.99      193.78     62.80 o 
  25  15  -4      109.89       50.58     64.41 o 
  26  15  -4       53.61       92.94     65.40 o 
  27  15  -4       77.70       76.20     68.78 o 
  28  15  -4      122.55      118.29     70.93 o 
   2   0  -3     1252.02     2140.45     30.59 o 
   4   0  -3    12208.77    12577.26     39.59 o 
   6   0  -3     1937.77     3196.95     48.89 o 
   8   0  -3    13541.08    14876.29    100.97 o 
  10   0  -3     4495.12     5302.24     61.71 o 
  12   0  -3     1702.79     1810.09     29.04 o 
  14   0  -3      113.13      446.24     26.57 o 
  16   0  -3     6989.58     7611.59     72.27 o 
  18   0  -3      721.85      953.58     26.63 o 
  20   0  -3      875.90      976.05     25.76 o 
  22   0  -3      391.87      324.40     19.07 o 
  24   0  -3     1868.01     1766.55     40.12 o 
  26   0  -3       81.38      137.10     12.90 o 
  28   0  -3      419.83      458.41     26.20 o 
  30   0  -3     1436.12     1316.41     38.33 o 
  32   0  -3      462.65      458.55     16.86 o 
  34   0  -3     1075.47      936.82     27.55 o 
  36   0  -3     2792.66     2709.49     57.28 o 
  38   0  -3     1385.92     1287.74     57.48 o 
  40   0  -3       13.08       19.46     17.29 o 
  42   0  -3     1329.73     1298.42     37.31 o 
  44   0  -3      757.33      697.25     28.37 o 
  46   0  -3      279.20      314.60     25.06 o 
  48   0  -3      161.19      137.74     22.77 o 
  50   0  -3      322.42      305.41     25.39 o 
  52   0  -3       14.72        4.74     20.17 o 
  54   0  -3     1162.82     1069.61    109.37 o 
  56   0  -3      138.31      152.09     49.60 o 
  58   0  -3        9.25       22.74     49.95 o 
  60   0  -3      105.60      204.29     61.89 o 
  62   0  -3      113.40       92.59     51.67 o 
  64   0  -3      137.87      143.35     60.50 o 
  66   0  -3      143.35      130.02     60.29 o 
   1   1  -3     2079.94     2383.50     15.95 o 
   2   1  -3      240.10      244.34      6.03 o 
   3   1  -3     1457.19     1997.65     19.10 o 
   4   1  -3      575.86      718.33     12.34 o 
   5   1  -3      708.54     1205.30     13.89 o 
   6   1  -3     8114.42     8582.07     31.74 o 
   7   1  -3       37.04       61.24      5.31 o 
   8   1  -3     2053.64     2195.99     13.89 o 
   9   1  -3     1616.27     1732.74     13.00 o 
  10   1  -3      605.80      688.63     11.91 o 
  11   1  -3     5428.32     5284.57     22.76 o 
  12   1  -3     3475.75     3456.30     18.88 o 
  13   1  -3     1056.89     1110.18     11.75 o 
  14   1  -3     1154.27     1205.51     12.42 o 
  15   1  -3     4263.03     4143.03     21.44 o 
  16   1  -3      245.71      280.73      8.81 o 
  17   1  -3     1688.10     1966.29     23.68 o 
  18   1  -3      463.84      536.25     12.53 o 
  19   1  -3       49.86       57.25      8.63 o 
  20   1  -3     1534.53     1489.64     17.99 o 
  21   1  -3      122.49      155.21      9.86 o 
  22   1  -3       60.93      119.54      8.62 o 
  23   1  -3     6702.40     6304.98     43.87 o 
  24   1  -3      104.76      125.64     15.09 o 
  25   1  -3      138.70      138.75      7.11 o 
  26   1  -3      411.96      430.57     21.41 o 
  27   1  -3     5474.32     5351.78     32.12 o 
  28   1  -3      951.68      931.34     32.60 o 
  29   1  -3      865.88      778.65     18.07 o 
  30   1  -3      206.59      242.57      9.38 o 
  31   1  -3      160.45      194.44      9.45 o 
  32   1  -3      406.14      407.08     13.06 o 
  33   1  -3      502.91      446.94     14.00 o 
  34   1  -3       31.54       53.09     11.76 o 
  35   1  -3     2212.62     2187.75     29.52 o 
  36   1  -3      142.46      188.69     13.99 o 
  37   1  -3        4.19       28.47     11.95 o 
  38   1  -3      469.61      435.31     16.62 o 
  39   1  -3     1306.38     1292.15     23.42 o 
  40   1  -3      204.98      224.55     15.20 o 
  41   1  -3      294.56      265.89     15.37 o 
  42   1  -3        5.31       18.67     12.34 o 
  43   1  -3       98.05       94.83     14.46 o 
  44   1  -3      291.37      296.47     16.44 o 
  45   1  -3        8.72       22.31     12.86 o 
  46   1  -3       41.20       44.61     13.65 o 
  47   1  -3      140.69      163.28     15.64 o 
  48   1  -3      174.91      223.95     18.94 o 
  49   1  -3       33.02       60.29     17.23 o 
  50   1  -3       73.92       77.42     16.91 o 
  51   1  -3      321.34      320.87     20.99 o 
  52   1  -3      164.47      184.15     22.96 o 
  53   1  -3      230.25      209.35     22.93 o 
  54   1  -3      118.85      138.45     22.98 o 
  55   1  -3      340.16      276.19     25.31 o 
  56   1  -3       69.88       58.33     28.49 o 
  57   1  -3       42.52       74.05     26.37 o 
  58   1  -3       63.33       73.27     37.57 o 
  59   1  -3       56.01       80.87     38.39 o 
  60   1  -3      107.21       79.17     65.21 o 
  61   1  -3        7.27       41.89     37.94 o 
  62   1  -3        2.86       11.63     37.38 o 
  63   1  -3       97.44      120.98     40.47 o 
  64   1  -3      255.87      329.65     46.43 o 
  65   1  -3       26.14       63.12     41.29 o 
  66   1  -3       40.05      109.76     65.26 o 
  67   1  -3      129.40      171.64     45.49 o 
   1   2  -3     1704.02     1551.15      9.93 o 
   2   2  -3      442.38      398.68      5.98 o 
   3   2  -3     4787.68     5024.30     20.99 o 
   4   2  -3      820.50      790.21      9.71 o 
   5   2  -3     1648.10     1481.57     12.37 o 
   6   2  -3      119.90      372.70     20.83 o 
   7   2  -3     4656.37     4277.21     20.21 o 
   8   2  -3     2663.92     2532.98     19.85 o 
   9   2  -3      202.69      214.19      6.92 o 
  10   2  -3      254.90      341.78      7.32 o 
  11   2  -3     1348.37     1291.86     17.59 o 
  12   2  -3      871.96      919.52     11.08 o 
  13   2  -3      694.84      736.01     11.61 o 
  14   2  -3      943.66     1126.14     13.54 o 
  15   2  -3      108.76      192.27     16.28 o 
  16   2  -3     1294.61     1333.31     14.22 o 
  17   2  -3      622.39      615.76     12.95 o 
  18   2  -3      160.43      299.14     14.88 o 
  19   2  -3      981.57      995.01     15.67 o 
  20   2  -3     2498.58     2448.92     22.67 o 
  21   2  -3     2038.43     1942.24     20.75 o 
  22   2  -3      286.98      306.27     10.45 o 
  23   2  -3       67.39       81.40      8.63 o 
  24   2  -3      327.40      326.02     11.24 o 
  25   2  -3     1037.37     1019.52     16.01 o 
  26   2  -3      345.32      359.00     20.81 o 
  27   2  -3       11.84       40.01      9.44 o 
  28   2  -3     1440.46     1499.24     19.42 o 
  29   2  -3      103.97      105.21      7.54 o 
  30   2  -3      115.07      152.77     11.26 o 
  31   2  -3      136.21      190.11     11.41 o 
  32   2  -3     2143.05     2093.67     23.53 o 
  33   2  -3      341.94      359.97     13.64 o 
  34   2  -3       80.43      111.02     11.26 o 
  35   2  -3       56.07       83.57     11.37 o 
  36   2  -3      140.35      146.61     13.24 o 
  37   2  -3      265.71      292.47     15.08 o 
  38   2  -3        1.56       29.19     12.92 o 
  39   2  -3     1243.02     1215.12     22.73 o 
  40   2  -3      147.52      168.01     14.58 o 
  41   2  -3      167.28      179.89     14.63 o 
  42   2  -3      328.58      343.97     16.50 o 
  43   2  -3      252.53      250.37     18.90 o 
  44   2  -3      203.27      191.67     18.34 o 
  45   2  -3       53.99       71.42     16.60 o 
  46   2  -3      268.67      302.96     19.94 o 
  47   2  -3      166.04      211.86     19.41 o 
  48   2  -3       50.66       49.11     20.63 o 
  49   2  -3       75.32      131.63     21.56 o 
  50   2  -3       52.63       91.25     21.27 o 
  51   2  -3      550.60      577.53     28.42 o 
  52   2  -3       51.26       91.83     21.00 o 
  53   2  -3      108.44      115.05     23.69 o 
  54   2  -3      194.02      192.34     24.12 o 
  55   2  -3       28.48       18.26     21.40 o 
  56   2  -3       54.62       50.09     22.43 o 
  57   2  -3       82.63       95.97     23.23 o 
  58   2  -3       64.68       90.09     23.53 o 
  59   2  -3       16.35       60.33     24.05 o 
  60   2  -3       39.56       33.31     28.67 o 
  61   2  -3       41.76       13.65     38.79 o 
  62   2  -3      107.43       93.36     37.93 o 
  63   2  -3       46.79       45.84     52.36 o 
  64   2  -3        0.68       18.70     39.70 o 
  65   2  -3      370.99      362.89     47.20 o 
  66   2  -3      114.89      183.23     44.48 o 
   1   3  -3     3986.36     3828.98     19.38 o 
   2   3  -3      225.07      177.64      5.86 o 
   3   3  -3     3988.76     3930.64     18.12 o 
   4   3  -3      825.49      866.04      9.05 o 
   5   3  -3      527.19      501.06      7.40 o 
   6   3  -3     6242.01     6045.60     25.95 o 
   7   3  -3      277.19      279.55      8.36 o 
   8   3  -3     1947.01     1821.26     19.31 o 
   9   3  -3     3923.74     3664.87     24.83 o 
  10   3  -3     1382.36     1564.26     16.05 o 
  11   3  -3     4234.82     4086.27     29.65 o 
  12   3  -3     1928.88     1892.75     13.22 o 
  13   3  -3     1898.79     1807.03     13.43 o 
  14   3  -3     1954.24     1860.72     25.79 o 
  15   3  -3     1553.53     1529.85     38.37 o 
  16   3  -3      108.45      122.01     14.54 o 
  17   3  -3     1272.43     1171.06     16.37 o 
  18   3  -3      244.88      224.31     18.40 o 
  19   3  -3      194.52      178.02     12.27 o 
  20   3  -3     1599.31     1502.56     18.73 o 
  21   3  -3      497.94      477.05     12.95 o 
  22   3  -3     1190.36     1172.14     17.56 o 
  23   3  -3     1359.42     1296.23     17.46 o 
  24   3  -3      845.62      833.68     15.11 o 
  25   3  -3      481.37      424.81     19.18 o 
  26   3  -3      173.36      204.31     11.15 o 
  27   3  -3      880.20      876.86     16.05 o 
  28   3  -3      941.36      865.94     16.18 o 
  29   3  -3      641.05      629.31     14.82 o 
  30   3  -3      154.07      138.56     10.83 o 
  31   3  -3       96.12      111.46     10.72 o 
  32   3  -3      402.08      323.91     13.06 o 
  33   3  -3      305.34      275.61     12.93 o 
  34   3  -3      246.66      265.07     13.07 o 
  35   3  -3      231.28      239.92     12.81 o 
  36   3  -3      278.36      271.38     14.72 o 
  37   3  -3      771.94      741.62     18.89 o 
  38   3  -3     1038.61     1054.95     31.56 o 
  39   3  -3      309.03      314.11     18.32 o 
  40   3  -3       92.40       85.55     16.11 o 
  41   3  -3      306.68      314.29     19.49 o 
  42   3  -3        3.23       20.03     15.42 o 
  43   3  -3      205.15      206.61     18.88 o 
  44   3  -3      320.52      323.61     20.31 o 
  45   3  -3       18.37       37.40     20.49 o 
  46   3  -3       24.87       36.84     21.61 o 
  47   3  -3      145.98      121.17     22.39 o 
  48   3  -3       36.79       50.00     21.78 o 
  49   3  -3      420.60      447.34     26.99 o 
  50   3  -3      132.85      151.60     23.72 o 
  51   3  -3      350.70      339.20     26.62 o 
  52   3  -3       47.79       49.36     22.35 o 
  53   3  -3       53.86       58.05     22.04 o 
  54   3  -3      101.02      120.09     24.00 o 
  55   3  -3       44.68       50.91     23.52 o 
  56   3  -3      103.35      100.13     23.03 o 
  57   3  -3       22.64       27.82     23.62 o 
  58   3  -3       97.04       59.55     24.51 o 
  59   3  -3       83.72       77.73     25.15 o 
  60   3  -3       54.56       32.03     25.67 o 
  61   3  -3      126.93       81.48     26.34 o 
  62   3  -3       44.83       75.14     26.73 o 
  63   3  -3       23.19      -23.43     68.40 o 
  64   3  -3      199.18      231.34     50.62 o 
  65   3  -3        6.89      -36.01     43.40 o 
  66   3  -3       66.57      122.54     65.10 o 
   1   4  -3      808.11      786.53      9.83 o 
   2   4  -3      197.92      208.29      6.66 o 
   3   4  -3     1423.11     1456.26     12.13 o 
   4   4  -3      299.91      297.19      6.97 o 
   5   4  -3        8.71       17.67      5.06 o 
   6   4  -3     4961.60     4681.65     20.48 o 
   7   4  -3      467.69      462.99      7.97 o 
   8   4  -3      162.46      128.35      5.45 o 
   9   4  -3       18.31       17.28      4.54 o 
  10   4  -3     2654.84     2520.33     18.74 o 
  11   4  -3      575.80      527.97      8.17 o 
  12   4  -3     1442.33     1344.39     14.46 o 
  13   4  -3       45.86       31.81      5.14 o 
  14   4  -3      940.68      825.00     16.95 o 
  15   4  -3      628.63      509.09     14.10 o 
  16   4  -3     2096.29     1934.51     24.09 o 
  17   4  -3      610.75      576.52     14.96 o 
  18   4  -3     2482.33     2212.69     30.41 o 
  19   4  -3      254.97      234.05      9.45 o 
  20   4  -3      117.26      124.04      9.73 o 
  21   4  -3     1576.40     1361.20     44.76 o 
  22   4  -3     3703.86     3550.93     30.75 o 
  23   4  -3     2255.09     2121.25     24.99 o 
  24   4  -3       80.10       91.74     11.30 o 
  25   4  -3      312.77      292.82     11.96 o 
  26   4  -3      456.05      433.68     13.32 o 
  27   4  -3      673.23      630.46     14.85 o 
  28   4  -3     1186.32     1116.05     18.23 o 
  29   4  -3       27.51       49.68     10.09 o 
  30   4  -3      203.90      195.36     12.55 o 
  31   4  -3        2.14       27.04      9.79 o 
  32   4  -3      738.08      659.73     19.40 o 
  33   4  -3      210.80      230.37     15.25 o 
  34   4  -3      342.06      309.83     16.21 o 
  35   4  -3      222.05      229.97     15.99 o 
  36   4  -3     1520.05     1423.46     25.68 o 
  37   4  -3       91.94      150.60     17.03 o 
  38   4  -3       95.20       99.67     16.13 o 
  39   4  -3      151.52      149.23     17.02 o 
  40   4  -3      406.72      433.25     20.39 o 
  41   4  -3       16.06       35.45     20.72 o 
  42   4  -3      108.39      156.11     22.68 o 
  43   4  -3      163.93      146.91     22.37 o 
  44   4  -3       55.79       73.19     21.19 o 
  45   4  -3       30.72       32.70     22.53 o 
  46   4  -3       15.10       18.58     21.78 o 
  47   4  -3       64.44       87.24     22.11 o 
  48   4  -3        2.60        4.71     22.20 o 
  49   4  -3      111.04       99.47     23.16 o 
  50   4  -3      137.74      172.64     26.04 o 
  51   4  -3       47.91       52.73     23.82 o 
  52   4  -3       90.81       83.62     23.44 o 
  53   4  -3       80.44       78.47     23.10 o 
  54   4  -3      231.80      271.54     27.54 o 
  55   4  -3      291.81      285.25     27.36 o 
  56   4  -3      247.17      244.14     26.90 o 
  57   4  -3       10.18       55.75     24.71 o 
  58   4  -3       33.67       51.14     25.37 o 
  59   4  -3      110.39       98.78     25.95 o 
  60   4  -3      189.05      188.50     31.48 o 
  61   4  -3        7.54       40.89     31.18 o 
  62   4  -3       86.18       99.29     32.18 o 
  63   4  -3        9.36       -4.91     33.74 o 
  64   4  -3        6.65      -26.42     35.92 o 
  65   4  -3       39.85       19.88     63.19 o 
   1   5  -3     2942.12     2672.30     17.23 o 
   2   5  -3       13.02       49.96      6.09 o 
   3   5  -3     3155.59     2884.83     17.75 o 
   4   5  -3     1545.12     1372.91     12.89 o 
   5   5  -3      209.97      176.73      6.83 o 
   6   5  -3      434.91      380.16      8.04 o 
   7   5  -3      139.78      126.23      6.23 o 
   8   5  -3      151.66      180.92      6.92 o 
   9   5  -3     3328.61     3061.61     23.57 o 
  10   5  -3      725.97      754.07     10.68 o 
  11   5  -3      368.23      327.65      7.57 o 
  12   5  -3     1002.18      834.56     15.11 o 
  13   5  -3     1671.89     1489.98     26.88 o 
  14   5  -3       19.42       20.81      6.16 o 
  15   5  -3      519.81      465.73     10.65 o 
  16   5  -3      175.40      165.29      7.49 o 
  17   5  -3        4.98        4.62      8.10 o 
  18   5  -3      101.96       98.06      9.02 o 
  19   5  -3      244.78      225.61     15.17 o 
  20   5  -3      110.00      107.07     15.75 o 
  21   5  -3     2511.52     2374.99     25.92 o 
  22   5  -3     1568.46     1564.56     22.14 o 
  23   5  -3     1041.49      991.59     27.51 o 
  24   5  -3      635.26      558.56     15.89 o 
  25   5  -3      686.63      632.83     16.57 o 
  26   5  -3      313.96      283.12     13.76 o 
  27   5  -3      223.40      215.66     16.75 o 
  28   5  -3      182.49      181.26     15.44 o 
  29   5  -3        3.50       20.69     13.92 o 
  30   5  -3      772.00      753.64     28.17 o 
  31   5  -3       54.98       63.55     14.84 o 
  32   5  -3       31.26       37.87     14.33 o 
  33   5  -3      207.61      196.57     16.10 o 
  34   5  -3       64.30       69.48     15.14 o 
  35   5  -3      299.87      276.11     17.53 o 
  36   5  -3      187.92      201.28     17.13 o 
  37   5  -3     1085.13     1086.96     46.39 o 
  38   5  -3       62.41       72.37     25.42 o 
  39   5  -3      102.07      105.58     25.51 o 
  40   5  -3      176.28      200.78     26.45 o 
  41   5  -3      354.08      335.90     29.30 o 
  42   5  -3       18.57       34.41     25.34 o 
  43   5  -3      118.92      100.07     26.13 o 
  44   5  -3      213.17      154.27     27.92 o 
  45   5  -3       80.55       83.62     26.77 o 
  46   5  -3      265.92      281.94     30.51 o 
  47   5  -3      598.46      579.73     35.27 o 
  48   5  -3      242.16      301.93     31.82 o 
  49   5  -3      564.62      555.54     36.80 o 
  50   5  -3        5.51       10.90     27.19 o 
  51   5  -3        7.98        3.00     27.67 o 
  52   5  -3      128.67      121.10     30.43 o 
  53   5  -3      433.94      435.33     34.75 o 
  54   5  -3      115.74       83.60     29.65 o 
  55   5  -3       71.32       58.76     28.75 o 
  56   5  -3       70.25       66.21     29.02 o 
  57   5  -3        7.92       31.00     28.65 o 
  58   5  -3       23.09       23.75     28.81 o 
  59   5  -3      174.99      126.18     47.16 o 
  60   5  -3       48.80       67.00     31.99 o 
  61   5  -3      124.39       89.80     34.29 o 
  62   5  -3       22.30       13.79     33.52 o 
  63   5  -3       57.82       35.49     40.47 o 
  64   5  -3       17.52       13.13     36.63 o 
   1   6  -3      633.48      548.29     10.16 o 
   2   6  -3      903.65      791.98     11.53 o 
   3   6  -3      201.33      194.26      7.90 o 
   4   6  -3      798.21      780.98     11.55 o 
   5   6  -3      124.54      193.49     13.26 o 
   6   6  -3     7210.72     6654.92     30.25 o 
   7   6  -3     1192.26     1137.65     18.34 o 
   8   6  -3       98.68      126.16      7.57 o 
   9   6  -3      214.30      191.28      9.90 o 
  10   6  -3     2345.09     2195.17     17.58 o 
  11   6  -3      380.76      349.75      9.21 o 
  12   6  -3      274.88      223.06      9.53 o 
  13   6  -3      466.66      379.05     11.13 o 
  14   6  -3     1967.96     1762.43     28.61 o 
  15   6  -3      622.86      560.51     21.16 o 
  16   6  -3     2079.99     1830.86     21.74 o 
  17   6  -3      156.16      223.26     14.65 o 
  18   6  -3     3928.78     3631.07     54.22 o 
  19   6  -3      201.48      246.21     15.24 o 
  20   6  -3     2369.23     2176.25     35.61 o 
  21   6  -3      431.35      473.22     21.75 o 
  22   6  -3     4218.18     3970.30     46.89 o 
  23   6  -3     1269.84     1167.58     29.21 o 
  24   6  -3      993.93      903.00     26.85 o 
  25   6  -3      826.20      785.73     27.80 o 
  26   6  -3      189.60      158.66     18.62 o 
  27   6  -3      514.58      479.39     22.75 o 
  28   6  -3       44.21       46.39     14.70 o 
  29   6  -3      237.22      220.54     18.25 o 
  30   6  -3      426.86      412.14     20.86 o 
  31   6  -3       64.64       56.15     15.42 o 
  32   6  -3       25.43       41.95     15.93 o 
  33   6  -3      362.83      336.69     23.87 o 
  34   6  -3      322.85      309.18     23.53 o 
  35   6  -3      135.28      138.65     22.82 o 
  36   6  -3      206.77      214.91     23.28 o 
  37   6  -3       85.77       93.95     23.28 o 
  38   6  -3      182.36      202.62     26.85 o 
  39   6  -3        1.48      -22.59     25.02 o 
  40   6  -3      427.79      464.23     32.26 o 
  41   6  -3       38.06       73.49     26.52 o 
  42   6  -3      100.37       96.91     29.23 o 
  43   6  -3       40.80       59.28     26.47 o 
  44   6  -3      458.02      521.43     34.92 o 
  45   6  -3       76.86       64.95     27.79 o 
  46   6  -3      230.33      219.80     31.10 o 
  47   6  -3      145.98      151.77     28.05 o 
  48   6  -3      303.18      288.87     33.36 o 
  49   6  -3      121.55      111.46     30.09 o 
  50   6  -3      155.58      154.12     30.43 o 
  51   6  -3       16.46       52.41     28.47 o 
  52   6  -3      590.25      578.80     39.01 o 
  53   6  -3       16.16       27.47     27.88 o 
  54   6  -3       10.58       18.19     29.40 o 
  55   6  -3      129.77      101.49     30.70 o 
  56   6  -3      308.02      318.31     34.42 o 
  57   6  -3      146.64      146.39     60.08 o 
  58   6  -3       17.19       10.38     31.41 o 
  59   6  -3       49.89       69.88     32.20 o 
  60   6  -3       36.82       90.57     33.57 o 
  61   6  -3       14.16       24.18     34.61 o 
  62   6  -3       14.50       18.25     35.76 o 
  63   6  -3        8.04       27.10     46.96 o 
   1   7  -3      123.18      112.79      8.38 o 
   2   7  -3      570.55      467.88     11.06 o 
   3   7  -3       18.83       29.26      7.31 o 
   4   7  -3      228.34      190.21      8.88 o 
   5   7  -3      612.12      516.26     11.41 o 
   6   7  -3      680.96      602.39     11.87 o 
   7   7  -3      516.42      457.24     11.50 o 
   8   7  -3       98.73       88.79      8.17 o 
   9   7  -3       85.19       85.43      7.96 o 
  10   7  -3       18.66       34.91      9.40 o 
  11   7  -3     1232.41     1103.08     17.83 o 
  12   7  -3     2018.46     1781.40     30.37 o 
  13   7  -3     1519.80     1415.88     24.82 o 
  14   7  -3      480.04      438.00     17.21 o 
  15   7  -3      100.14       94.27     12.79 o 
  16   7  -3      198.78      162.71     14.37 o 
  17   7  -3     1356.80     1171.62     23.08 o 
  18   7  -3      587.61      577.28     19.07 o 
  19   7  -3     1295.75     1157.88     26.90 o 
  20   7  -3      212.19      249.48     15.88 o 
  21   7  -3     1286.58     1165.03     23.84 o 
  22   7  -3      467.99      459.96     17.89 o 
  23   7  -3       71.91      108.77     15.01 o 
  24   7  -3     1142.62     1123.29     29.83 o 
  25   7  -3     1459.25     1343.82     36.62 o 
  26   7  -3      802.99      779.54     29.28 o 
  27   7  -3     1042.68      944.24     28.86 o 
  28   7  -3       48.72       49.75     18.47 o 
  29   7  -3       81.43       88.34     27.92 o 
  30   7  -3        8.84       15.53     28.14 o 
  31   7  -3      359.16      393.76     34.77 o 
  32   7  -3       60.46       72.56     28.60 o 
  33   7  -3      648.20      640.80     33.06 o 
  34   7  -3      343.74      325.47     29.60 o 
  35   7  -3       96.24      109.06     26.26 o 
  36   7  -3       29.25       33.14     25.96 o 
  37   7  -3      589.77      606.86     33.47 o 
  38   7  -3      323.69      309.50     30.78 o 
  39   7  -3       23.90       38.72     26.17 o 
  40   7  -3       62.11       79.17     27.73 o 
  41   7  -3      188.81      193.50     29.80 o 
  42   7  -3        2.36        2.07     27.69 o 
  43   7  -3      223.52      217.63     32.23 o 
  44   7  -3      293.78      288.56     33.04 o 
  45   7  -3       79.10       74.69     29.44 o 
  46   7  -3      301.51      292.29     33.22 o 
  47   7  -3      245.29      266.13     33.58 o 
  48   7  -3       35.94       51.22     29.05 o 
  49   7  -3       35.70       17.48     29.97 o 
  50   7  -3       69.51       54.68     29.94 o 
  51   7  -3      107.83       89.24     32.19 o 
  52   7  -3       50.76       30.87     29.04 o 
  53   7  -3      192.56      206.84     34.59 o 
  54   7  -3       30.92       54.47     31.42 o 
  55   7  -3       39.42       34.25     32.21 o 
  56   7  -3       20.62       -7.63     31.07 o 
  57   7  -3       75.06       73.32     32.74 o 
  58   7  -3       42.56      -12.30     33.82 o 
  59   7  -3       98.22       85.19     34.70 o 
  60   7  -3        4.27      -20.95     35.74 o 
  61   7  -3      165.41      157.19     45.49 o 
   1   8  -3       60.76       97.38     16.11 o 
   2   8  -3     1487.00     1273.66     17.68 o 
   3   8  -3       20.63       93.72     27.42 o 
   4   8  -3      649.06      657.47     15.12 o 
   5   8  -3      798.91      863.56     75.39 o 
   6   8  -3     3621.96     3132.20     52.29 o 
   7   8  -3      330.93      408.19     37.45 o 
   8   8  -3        4.07       38.94     11.09 o 
   9   8  -3     1320.43     1227.38     29.24 o 
  10   8  -3      559.24      596.54     33.39 o 
  11   8  -3      137.68      160.18     15.13 o 
  12   8  -3      156.76      154.57     14.50 o 
  13   8  -3       56.72       73.87     13.93 o 
  14   8  -3      347.76      313.59     16.31 o 
  15   8  -3      241.34      195.80     15.07 o 
  16   8  -3       93.59      111.56     14.12 o 
  17   8  -3      304.84      256.85     16.02 o 
  18   8  -3      364.02      281.12     16.23 o 
  19   8  -3       40.75       52.35     13.29 o 
  20   8  -3      341.48      339.58     17.21 o 
  21   8  -3      479.40      446.94     18.46 o 
  22   8  -3      141.83      177.94     25.60 o 
  23   8  -3      542.32      477.30     18.79 o 
  24   8  -3      316.58      290.86     21.79 o 
  25   8  -3      528.04      430.71     23.51 o 
  26   8  -3       28.78       36.75     17.77 o 
  27   8  -3       35.00       21.83     17.40 o 
  28   8  -3      344.05      327.24     22.98 o 
  29   8  -3       49.15       70.23     28.79 o 
  30   8  -3      611.98      658.44     39.18 o 
  31   8  -3      137.57      186.76     33.11 o 
  32   8  -3     1085.85     1041.95     46.24 o 
  33   8  -3      159.73      173.84     35.65 o 
  34   8  -3      645.69      738.99     70.12 o 
  35   8  -3      240.19      290.75     31.11 o 
  36   8  -3       99.19       93.59     28.68 o 
  37   8  -3      272.66      290.63     30.77 o 
  38   8  -3      408.69      429.76     34.04 o 
  39   8  -3        4.36       30.74     26.91 o 
  40   8  -3      136.60      131.30     29.49 o 
  41   8  -3      274.12      294.00     32.71 o 
  42   8  -3       81.76       75.99     29.04 o 
  43   8  -3      134.17      132.05     30.23 o 
  44   8  -3      332.77      316.62     34.95 o 
  45   8  -3       58.58       55.52     29.88 o 
  46   8  -3      261.98      271.53     34.08 o 
  47   8  -3      118.84      108.93     39.42 o 
  48   8  -3       26.35       35.50     31.90 o 
  49   8  -3       99.07       92.33     32.34 o 
  50   8  -3      115.34      114.26     31.45 o 
  51   8  -3       10.48      -30.22     30.22 o 
  52   8  -3      237.15      224.30     35.83 o 
  53   8  -3       66.16       41.02     32.25 o 
  54   8  -3      137.26      150.69     35.00 o 
  55   8  -3       97.09       72.81     33.52 o 
  56   8  -3      117.49       78.84     36.92 o 
  57   8  -3       27.36       25.12     34.84 o 
  58   8  -3       44.84       34.19     35.56 o 
  59   8  -3       11.95      -36.51     46.05 o 
   1   9  -3       41.30       62.41      9.84 o 
   2   9  -3      278.58      230.32     11.50 o 
   3   9  -3        0.98       47.07     16.99 o 
   4   9  -3      322.19      334.80     24.04 o 
   5   9  -3      344.36      356.92     23.66 o 
   6   9  -3       74.36       96.59     16.88 o 
   7   9  -3       78.59      127.78     17.43 o 
   8   9  -3      269.89      346.88     20.17 o 
   9   9  -3      167.02      351.83     32.53 o 
  10   9  -3     1169.67     1220.44     43.97 o 
  11   9  -3     1168.81     1221.87     29.71 o 
  12   9  -3      218.08      394.32     74.80 o 
  13   9  -3       89.58      167.96     18.96 o 
  14   9  -3       23.18       82.32     18.38 o 
  15   9  -3     1210.17     1106.24     24.99 o 
  16   9  -3      161.21      314.95     59.70 o 
  17   9  -3     1053.85      908.51     26.00 o 
  18   9  -3      429.13      468.67     22.05 o 
  19   9  -3       74.73      123.11     28.92 o 
  20   9  -3      302.97      274.45     17.80 o 
  21   9  -3       17.57      157.34     53.72 o 
  22   9  -3     1231.02     1330.39     46.09 o 
  23   9  -3     1460.38     1461.57     35.70 o 
  24   9  -3      136.10      251.09     24.43 o 
  25   9  -3      209.73      241.64     22.39 o 
  26   9  -3       13.82       56.66     19.50 o 
  27   9  -3      471.41      505.08     37.78 o 
  28   9  -3      424.31      412.30     36.45 o 
  29   9  -3       59.66       83.42     32.13 o 
  30   9  -3      734.21      748.01     43.43 o 
  31   9  -3     1097.84     1042.36     83.27 o 
  32   9  -3       58.89       75.30     35.68 o 
  33   9  -3      326.35      284.44     36.90 o 
  34   9  -3      118.80      152.96     34.93 o 
  35   9  -3      387.07      410.03     39.49 o 
  36   9  -3        2.80       41.36     28.13 o 
  37   9  -3      216.88      192.69     30.70 o 
  38   9  -3       53.91       70.81     29.18 o 
  39   9  -3       18.95       54.53     29.83 o 
  40   9  -3       10.92       34.76     28.15 o 
  41   9  -3       37.13       54.34     30.10 o 
  42   9  -3       48.93       58.47     29.73 o 
  43   9  -3       11.83       18.05     29.58 o 
  44   9  -3       23.29       45.78     32.63 o 
  45   9  -3      218.42      210.46     33.04 o 
  46   9  -3       70.53       98.48     32.29 o 
  47   9  -3      178.46      166.92     33.98 o 
  48   9  -3       59.65       66.36     32.34 o 
  49   9  -3       56.76       62.06     38.65 o 
  50   9  -3      139.89      117.68     33.93 o 
  51   9  -3       50.00       72.13     32.75 o 
  52   9  -3        5.56       -3.68     32.58 o 
  53   9  -3       14.78      -33.13     33.13 o 
  54   9  -3      266.71      230.17     36.11 o 
  55   9  -3       15.03       58.05     35.96 o 
  56   9  -3       21.35       21.34     37.31 o 
   1  10  -3      462.35      443.99     18.11 o 
   2  10  -3       40.43       84.44     14.39 o 
   3  10  -3      210.90      211.56     19.47 o 
   4  10  -3      478.61      574.89     55.15 o 
   5  10  -3      810.18      840.01     27.14 o 
   6  10  -3      117.92      213.62     32.42 o 
   7  10  -3       51.94      209.03     45.54 o 
   8  10  -3      928.43      976.63     33.27 o 
   9  10  -3      744.06      710.62     26.09 o 
  10  10  -3        7.25      108.12     28.25 o 
  11  10  -3       28.12       67.83     17.83 o 
  12  10  -3      314.20      254.51     21.07 o 
  13  10  -3       32.01       80.56     19.89 o 
  14  10  -3      198.86      194.45     27.50 o 
  15  10  -3       53.60      111.76     22.58 o 
  16  10  -3      302.61      387.81     36.79 o 
  17  10  -3      411.26      448.82     25.07 o 
  18  10  -3       48.29      109.45     26.64 o 
  19  10  -3        1.08      249.24    100.15 o 
  20  10  -3     1102.54     1059.31     32.82 o 
  21  10  -3       52.45      168.31     40.49 o 
  22  10  -3       49.46       84.29     21.75 o 
  23  10  -3      318.69      357.62     29.70 o 
  24  10  -3      524.89      512.31     39.13 o 
  25  10  -3      365.22      368.66     35.83 o 
  26  10  -3      188.72      223.97     35.41 o 
  27  10  -3      448.53      420.17     38.27 o 
  28  10  -3      112.47      156.21     32.22 o 
  29  10  -3       54.72       81.97     31.20 o 
  30  10  -3      350.78      333.55     37.31 o 
  31  10  -3      348.16      375.86     39.97 o 
  32  10  -3      566.90      509.39     42.40 o 
  33  10  -3      189.14      207.85     38.86 o 
  34  10  -3      105.66       88.48     35.19 o 
  35  10  -3       67.79       90.25     28.09 o 
  36  10  -3      235.60      193.56     33.39 o 
  37  10  -3      218.44      246.66     33.88 o 
  38  10  -3       79.52       33.19     29.68 o 
  39  10  -3       15.29       86.74     45.54 o 
  40  10  -3       26.87       48.22     29.52 o 
  41  10  -3      247.85      218.70     34.26 o 
  42  10  -3       80.85       89.72     31.12 o 
  43  10  -3       22.38       42.78     30.11 o 
  44  10  -3       22.00       49.11     31.37 o 
  45  10  -3        4.96      -15.65     32.08 o 
  46  10  -3       21.95       29.32     35.63 o 
  47  10  -3      111.57      117.35     33.29 o 
  48  10  -3       57.97       90.23     32.82 o 
  49  10  -3       87.54       97.82     34.77 o 
  50  10  -3       73.18       52.58     34.50 o 
  51  10  -3        6.37       28.86     35.15 o 
  52  10  -3      145.62      148.95     57.89 o 
  53  10  -3       40.89       87.26     37.64 o 
   1  11  -3     1154.42     1059.05     38.67 o 
   2  11  -3      279.52      449.50     39.34 o 
   3  11  -3       49.23      119.48     18.95 o 
   4  11  -3      255.99      217.18     17.40 o 
   5  11  -3      106.02      142.94     26.16 o 
   6  11  -3       63.32      283.84     58.71 o 
   7  11  -3     1360.08     1255.33     50.32 o 
   8  11  -3       73.31      330.98     71.30 o 
   9  11  -3       32.26      144.83     20.58 o 
  10  11  -3      512.84      658.73     68.74 o 
  11  11  -3     1607.20     1514.64     36.28 o 
  12  11  -3       99.46      317.38     53.72 o 
  13  11  -3       71.10      119.53     23.14 o 
  14  11  -3      110.95      230.76     47.35 o 
  15  11  -3      521.87      522.93     33.11 o 
  16  11  -3       61.83      129.13     40.25 o 
  17  11  -3      143.53      132.21     21.84 o 
  18  11  -3      199.37      290.25     38.22 o 
  19  11  -3      643.41      688.88     48.14 o 
  20  11  -3      249.27      349.32     57.79 o 
  21  11  -3       80.92      279.78     66.69 o 
  22  11  -3      333.37      365.48     36.99 o 
  23  11  -3      702.58      723.57     43.73 o 
  24  11  -3      198.42      231.42     36.11 o 
  25  11  -3       87.87      110.10     33.41 o 
  26  11  -3        1.84       15.00     30.34 o 
  27  11  -3      227.42      203.25     34.78 o 
  28  11  -3      237.20      239.69     38.61 o 
  29  11  -3      106.59      139.71     55.26 o 
  30  11  -3      238.72      215.80     36.42 o 
  31  11  -3      131.16      173.63     35.45 o 
  32  11  -3       38.52       37.12     33.49 o 
  33  11  -3      100.97      145.06     36.87 o 
  34  11  -3       17.28       94.78     29.81 o 
  35  11  -3      214.90      202.32     33.44 o 
  36  11  -3       19.89       19.61     28.61 o 
  37  11  -3       55.44       44.19     30.60 o 
  38  11  -3       27.68       52.58     28.98 o 
  39  11  -3      736.49      802.76     43.56 o 
  40  11  -3       10.68       36.26     31.11 o 
  41  11  -3        7.43       29.87     31.52 o 
  42  11  -3       45.93       66.44     31.07 o 
  43  11  -3      182.57      189.61     33.88 o 
  44  11  -3       12.74       52.51     33.41 o 
  45  11  -3       81.96       81.57     34.67 o 
  46  11  -3      118.75       72.04     34.45 o 
  47  11  -3       12.51       -7.44     35.39 o 
  48  11  -3       14.11       39.78     35.55 o 
  49  11  -3       74.30       58.90     37.04 o 
  50  11  -3       51.10      102.53     37.89 o 
   1  12  -3       22.36       20.74     23.15 o 
   2  12  -3      110.39      102.91     26.05 o 
   3  12  -3       15.83      110.87     27.34 o 
   4  12  -3      284.46      266.57     29.48 o 
   5  12  -3      206.27      269.92     29.29 o 
   6  12  -3       55.98      125.40     26.22 o 
   7  12  -3      160.58      324.99     31.00 o 
   8  12  -3      937.94      901.87     40.06 o 
   9  12  -3      321.39      450.78     48.65 o 
  10  12  -3      172.65      218.67     22.96 o 
  11  12  -3       94.81      178.11     23.23 o 
  12  12  -3      549.55      507.37     41.75 o 
  13  12  -3        3.38       93.44     40.51 o 
  14  12  -3      199.03      193.25     22.72 o 
  15  12  -3        8.15      209.46     55.30 o 
  16  12  -3      709.42      577.27     29.42 o 
  17  12  -3       57.28      184.44     42.78 o 
  18  12  -3      270.02      262.33     34.79 o 
  19  12  -3       84.60      199.58     34.89 o 
  20  12  -3     1252.14     1164.43     49.33 o 
  21  12  -3      316.24      378.66     72.06 o 
  22  12  -3      161.97      122.05     48.23 o 
  23  12  -3       34.79       77.25     33.19 o 
  24  12  -3      196.22      217.40     54.68 o 
  25  12  -3       50.99       41.83     31.30 o 
  26  12  -3      324.57      267.16     38.55 o 
  27  12  -3      109.21      177.89     36.82 o 
  28  12  -3      291.90      292.06     38.44 o 
  29  12  -3        3.10       37.28     34.78 o 
  30  12  -3      344.33      347.51     43.11 o 
  31  12  -3       21.85       80.10     35.85 o 
  32  12  -3       37.99       61.05     30.96 o 
  33  12  -3       18.55       13.44     31.35 o 
  34  12  -3      125.02      134.11     32.07 o 
  35  12  -3      152.62      123.68     30.72 o 
  36  12  -3        8.58       57.57     30.40 o 
  37  12  -3       49.80       67.25     31.09 o 
  38  12  -3      147.14      137.97     34.05 o 
  39  12  -3       80.55      110.40     32.30 o 
  40  12  -3       12.06       48.06     32.41 o 
  41  12  -3      177.97      186.27     44.87 o 
  42  12  -3       47.03       67.84     33.79 o 
  43  12  -3       16.78       26.33     34.36 o 
  44  12  -3        9.44        6.38     36.10 o 
  45  12  -3        6.93      -10.35     36.64 o 
  46  12  -3        0.48        9.39     42.83 o 
  47  12  -3       23.15       58.05     65.06 o 
   1  13  -3      787.66      710.48     40.57 o 
   2  13  -3      262.81      449.24     36.31 o 
   3  13  -3       89.51      257.08     31.83 o 
   4  13  -3      597.22      568.36     36.54 o 
   5  13  -3      144.33      328.09     33.09 o 
   6  13  -3       69.07      200.83     31.07 o 
   7  13  -3      500.62      594.03     39.30 o 
   8  13  -3      769.72      739.53     40.60 o 
   9  13  -3      107.28      281.60     32.56 o 
  10  13  -3       75.60      240.13     32.95 o 
  11  13  -3      422.81      431.12     36.46 o 
  12  13  -3       52.25      156.80     30.32 o 
  13  13  -3       23.45       52.83     27.62 o 
  14  13  -3       36.47       48.46     27.73 o 
  15  13  -3        4.09       30.57     29.04 o 
  16  13  -3      105.96      103.40     31.39 o 
  17  13  -3       81.34       86.21     31.41 o 
  18  13  -3      175.34      197.57     35.84 o 
  19  13  -3       84.60      109.87     31.56 o 
  20  13  -3       61.52      114.25     59.91 o 
  21  13  -3       44.00       57.14     29.73 o 
  22  13  -3       47.46       85.95     31.65 o 
  23  13  -3      257.60      262.45     37.39 o 
  24  13  -3      114.47       69.30     34.44 o 
  25  13  -3      243.79      203.64     38.32 o 
  26  13  -3      162.60      187.55     35.25 o 
  27  13  -3      293.73      290.46     33.13 o 
  28  13  -3      214.13      173.09     30.66 o 
  29  13  -3       38.57       71.28     29.11 o 
  30  13  -3      321.20      293.41     33.34 o 
  31  13  -3      168.50      169.34     32.20 o 
  32  13  -3       38.25       36.75     32.36 o 
  33  13  -3       34.42       48.28     30.78 o 
  34  13  -3       22.61       49.31     31.25 o 
  35  13  -3      174.51      123.56     33.06 o 
  36  13  -3      118.24      112.58     31.94 o 
  37  13  -3       21.56        3.81     33.23 o 
  38  13  -3       19.47       36.01     34.57 o 
  39  13  -3      259.62      203.03     35.76 o 
  40  13  -3       30.67       15.54     37.03 o 
  41  13  -3        2.56       77.25     36.81 o 
  42  13  -3       36.36       40.26     38.25 o 
   1  14  -3      119.55      155.66     33.20 o 
   2  14  -3      216.01      287.97     35.13 o 
   3  14  -3      236.42      250.03     49.26 o 
   4  14  -3       35.12      196.14     36.40 o 
   5  14  -3      416.87      372.47     35.79 o 
   6  14  -3      278.76      323.62     43.99 o 
   7  14  -3       64.11      156.66     32.28 o 
   8  14  -3       55.21      191.31     31.78 o 
   9  14  -3      683.94      498.84     36.75 o 
  10  14  -3       14.91      156.18     31.01 o 
  11  14  -3       70.08      114.48     43.65 o 
  12  14  -3      129.18      202.02     47.53 o 
  13  14  -3       41.49      148.85     48.85 o 
  14  14  -3      114.25      204.87     51.13 o 
  15  14  -3      534.75      530.10     57.80 o 
  16  14  -3       42.94      138.91     51.41 o 
  17  14  -3      223.91      144.61     33.76 o 
  18  14  -3       19.80       94.75     44.25 o 
  19  14  -3       38.01       30.75     33.67 o 
  20  14  -3       49.40       44.53     35.25 o 
  21  14  -3      318.04      232.23     37.10 o 
  22  14  -3        9.42       73.32     28.94 o 
  23  14  -3      683.16      557.38     44.87 o 
  24  14  -3       14.25       82.49     30.77 o 
  25  14  -3       63.47       63.20     29.81 o 
  26  14  -3       82.72       46.20     30.34 o 
  27  14  -3        9.78       24.62     34.57 o 
  28  14  -3       67.95       68.30     52.07 o 
  29  14  -3        2.38       64.63     32.89 o 
  30  14  -3       38.21       78.64     33.33 o 
  31  14  -3      196.38      222.11     33.79 o 
  32  14  -3      175.10      151.89     34.60 o 
  33  14  -3        1.72       -1.39     59.85 o 
  34  14  -3       44.32       35.10     36.20 o 
  35  14  -3       17.86      107.46     36.79 o 
  36  14  -3        4.51       41.17     37.58 o 
  37  14  -3       83.43       73.08     38.38 o 
   1  15  -3      249.14      259.54     33.54 o 
   2  15  -3      127.43      270.58     69.80 o 
   3  15  -3      228.18      239.51     56.78 o 
   4  15  -3      279.48      273.10     34.94 o 
   5  15  -3       56.98      145.18     32.82 o 
   6  15  -3       39.86       96.24     46.41 o 
   7  15  -3       96.82      167.23     48.78 o 
   8  15  -3      241.92      210.17     48.47 o 
   9  15  -3       90.18      219.35     48.63 o 
  10  15  -3       57.23      117.04     48.97 o 
  11  15  -3       87.66      191.82     49.47 o 
  12  15  -3       21.75       68.93     50.17 o 
  13  15  -3      224.42      181.50     51.13 o 
  14  15  -3       35.19      216.04     54.95 o 
  15  15  -3      767.59      499.18     63.64 o 
  16  15  -3       72.31      173.04     51.43 o 
  17  15  -3      170.30      148.68     52.29 o 
  18  15  -3       28.60       52.87     53.38 o 
  19  15  -3      158.93       29.51     54.24 o 
  20  15  -3       84.26       90.40     55.32 o 
  21  15  -3       90.44      108.74     56.24 o 
  22  15  -3      345.21      236.78     56.89 o 
  23  15  -3      151.41      162.80     41.77 o 
  24  15  -3      194.37      157.05     42.55 o 
  25  15  -3      100.75       68.90     43.05 o 
  26  15  -3      105.84      114.45     43.31 o 
  27  15  -3      133.68      116.06     57.30 o 
  28  15  -3      109.05      145.53     45.47 o 
  29  15  -3       61.23       65.83     45.77 o 
  30  15  -3      156.74      107.56     56.52 o 
  31  15  -3      188.02      185.75     70.15 o 
   1  16  -3       83.94       94.83     54.38 o 
   2  16  -3      194.34       11.65     54.74 o 
   3  16  -3       51.75      108.02     55.79 o 
   4  16  -3       13.69       18.41     56.27 o 
   5  16  -3        6.00      190.96     56.79 o 
   6  16  -3      453.18      378.64     56.87 o 
   7  16  -3        4.60      240.67     56.90 o 
   8  16  -3       17.71      130.34     56.77 o 
   9  16  -3      143.77      119.89     56.85 o 
  10  16  -3       75.58      147.53     57.81 o 
  11  16  -3       61.28      107.98     58.56 o 
  12  16  -3      343.04      196.62     59.32 o 
  13  16  -3       15.86       49.48     59.43 o 
  14  16  -3       18.25       25.74     59.70 o 
  15  16  -3       36.86       52.86     60.32 o 
  16  16  -3       17.22       38.70     60.06 o 
  17  16  -3       72.86      -16.36     60.35 o 
  18  16  -3        0.25       52.77     61.37 o 
  21  16  -3      289.82      163.53     65.45 o 
  22  16  -3       69.28      113.84     66.02 o 
   0   0  -2   178680.48   207073.81    575.68 o 
   2   0  -2     3962.71    14447.95     60.96 o 
   4   0  -2    24132.89    26172.96    115.90 o 
   6   0  -2     6482.77     6877.10     32.18 o 
   8   0  -2     5667.43     6286.82     51.63 o 
  10   0  -2     1189.07     1356.45     15.00 o 
  12   0  -2     2161.96     3328.76     55.43 o 
  14   0  -2    14431.03    13412.19     82.64 o 
  16   0  -2      691.07      885.14     19.09 o 
  18   0  -2     4884.36     5064.25     43.04 o 
  20   0  -2     3244.89     3254.61     27.26 o 
  22   0  -2     1289.59     1213.95     18.67 o 
  24   0  -2     2540.65     2531.00     26.94 o 
  26   0  -2     2201.70     2129.56     25.89 o 
  28   0  -2     5009.72     4893.68     39.41 o 
  30   0  -2      730.27      718.42     18.69 o 
  32   0  -2     6324.15     6095.09     47.08 o 
  34   0  -2     1184.31     1163.76     24.15 o 
  36   0  -2      289.49      272.83     16.06 o 
  38   0  -2     1633.14     1617.73     33.75 o 
  40   0  -2      780.88      732.30     26.33 o 
  42   0  -2        0.71       21.01     17.56 o 
  44   0  -2      810.42      807.44     28.36 o 
  46   0  -2      729.17      718.46     30.82 o 
  48   0  -2      139.36      162.94     21.36 o 
  50   0  -2        2.09        5.02     18.36 o 
  52   0  -2      235.67      207.21     31.99 o 
  54   0  -2      246.99      233.89     49.72 o 
  56   0  -2      185.51      153.40     55.93 o 
  58   0  -2      272.18      236.40     54.33 o 
  60   0  -2      225.35      259.46     58.03 o 
  62   0  -2      544.25      660.85     66.61 o 
  64   0  -2      466.37      548.56     65.66 o 
  66   0  -2      261.28      209.64     61.92 o 
  68   0  -2        3.13      -13.41     62.97 o 
   0   1  -2     5549.83     6462.46     50.41 o 
   1   1  -2    14134.37    16301.89     67.07 o 
   2   1  -2     5624.05     6119.32     18.63 o 
   3   1  -2     3229.78     4342.01     18.29 o 
   4   1  -2     2664.95     3246.64     13.44 o 
   5   1  -2    27376.30    29604.34    211.09 o 
   6   1  -2      329.04      398.54      7.37 o 
   7   1  -2     3734.63     4506.17     43.74 o 
   8   1  -2     4048.01     4251.89     26.67 o 
   9   1  -2     2272.23     2784.26     23.01 o 
  10   1  -2      128.44      102.36      5.33 o 
  11   1  -2      418.96      477.47      9.65 o 
  12   1  -2      382.67      410.84      7.22 o 
  13   1  -2     4121.51     4273.46     21.07 o 
  14   1  -2     1755.85     1733.93     14.40 o 
  15   1  -2      554.30      822.51     33.54 o 
  16   1  -2     7897.48     8109.50     39.06 o 
  17   1  -2     4190.84     4378.74     25.76 o 
  18   1  -2       31.54      172.53      7.30 o 
  19   1  -2      282.12      346.36      7.99 o 
  20   1  -2      929.66      991.60     11.60 o 
  21   1  -2       91.27      127.69      6.98 o 
  22   1  -2      598.08      613.37     11.11 o 
  23   1  -2      515.61      625.76     15.24 o 
  24   1  -2     2409.81     2318.29     18.31 o 
  25   1  -2      499.41      535.08     12.92 o 
  26   1  -2      142.08      196.37      8.93 o 
  27   1  -2     1467.97     1494.87     16.26 o 
  28   1  -2     1108.85     1296.82     17.66 o 
  29   1  -2     1175.04     1261.44     17.79 o 
  30   1  -2     1794.57     1823.62     24.59 o 
  31   1  -2     1019.50     1055.98     20.68 o 
  32   1  -2     1046.03     1165.24     16.63 o 
  33   1  -2     3057.26     3072.67     24.90 o 
  34   1  -2      347.17      400.59     18.72 o 
  35   1  -2      915.24      915.17     16.93 o 
  36   1  -2      662.10      688.52     22.79 o 
  37   1  -2      253.56      290.14     12.95 o 
  38   1  -2       84.23       91.91     11.22 o 
  39   1  -2       61.29       98.45     11.74 o 
  40   1  -2      635.30      676.53     21.18 o 
  41   1  -2      114.83      156.10     13.63 o 
  42   1  -2      386.38      389.76     16.27 o 
  43   1  -2      517.54      498.17     17.37 o 
  44   1  -2        5.78       39.94     12.83 o 
  45   1  -2     1154.04     1168.44     29.70 o 
  46   1  -2       36.16       65.49     13.81 o 
  47   1  -2       15.74       51.17     13.18 o 
  48   1  -2      552.82      604.56     24.93 o 
  49   1  -2      174.42      193.23     17.89 o 
  50   1  -2       12.28       34.92     19.18 o 
  51   1  -2      218.23      221.74     22.13 o 
  52   1  -2       78.12       95.28     20.71 o 
  53   1  -2      292.91      239.27     23.74 o 
  54   1  -2       46.20       46.86     20.21 o 
  55   1  -2      151.17      144.90     21.22 o 
  56   1  -2      138.76      152.84     36.16 o 
  57   1  -2      103.13      116.43     36.56 o 
  58   1  -2       40.09       75.03     49.23 o 
  59   1  -2       95.98       99.56     36.29 o 
  60   1  -2       57.12       63.44     36.57 o 
  61   1  -2      121.42      144.93     36.61 o 
  62   1  -2      125.54       83.37     37.40 o 
  63   1  -2       82.41      116.56     39.33 o 
  64   1  -2        0.46       48.04     37.75 o 
  65   1  -2      130.89      181.36     40.11 o 
  66   1  -2      123.83      185.05     41.24 o 
  67   1  -2      108.52      108.68     43.29 o 
  68   1  -2       26.63       66.53     54.34 o 
   0   2  -2     6566.11     6485.43     35.39 o 
   1   2  -2      173.23      324.31      5.66 o 
   2   2  -2     3012.78     3128.01     17.81 o 
   3   2  -2     4201.47     4486.45     23.08 o 
   4   2  -2     1912.64     1780.88     12.12 o 
   5   2  -2      843.46      769.82      8.05 o 
   6   2  -2      418.18      427.42      6.51 o 
   7   2  -2      541.47      680.50      7.18 o 
   8   2  -2     1815.70     1903.80     10.76 o 
   9   2  -2     2849.60     2721.34     12.69 o 
  10   2  -2     6227.65     6216.92     37.96 o 
  11   2  -2      527.00      424.56     12.36 o 
  12   2  -2     4232.55     4379.81     44.07 o 
  13   2  -2      726.93      744.08     19.55 o 
  14   2  -2     2605.40     2577.83     34.29 o 
  15   2  -2      421.51      507.03      9.86 o 
  16   2  -2     5228.61     5638.25     27.21 o 
  17   2  -2     6615.35     6743.43     29.31 o 
  18   2  -2      319.11      349.17      9.33 o 
  19   2  -2     2139.62     2232.13     18.21 o 
  20   2  -2      520.61      568.09     11.15 o 
  21   2  -2     2526.69     2398.97     19.51 o 
  22   2  -2      527.50      592.86     14.13 o 
  23   2  -2      237.73      270.95      9.63 o 
  24   2  -2      560.18      599.81     12.19 o 
  25   2  -2      567.35      602.25     15.64 o 
  26   2  -2      534.87      544.80     12.28 o 
  27   2  -2      218.72      294.32     10.83 o 
  28   2  -2     1491.99     1505.66     18.29 o 
  29   2  -2     5041.60     4856.49     37.26 o 
  30   2  -2      194.85      312.55     12.20 o 
  31   2  -2      159.95      228.07     11.37 o 
  32   2  -2      152.25      214.35     11.38 o 
  33   2  -2     1083.01     1048.66     19.47 o 
  34   2  -2      402.46      455.26     13.85 o 
  35   2  -2      730.33      799.97     20.40 o 
  36   2  -2      175.71      234.50     12.14 o 
  37   2  -2       70.70       98.49     10.92 o 
  38   2  -2      418.72      421.06     14.37 o 
  39   2  -2       27.54       51.46     10.77 o 
  40   2  -2       80.36       80.76     11.66 o 
  41   2  -2      112.19      106.55     12.93 o 
  42   2  -2      119.66      129.11     12.92 o 
  43   2  -2      679.67      645.75     21.99 o 
  44   2  -2      267.23      278.59     18.07 o 
  45   2  -2       40.29       57.24     15.29 o 
  46   2  -2      137.23      140.84     21.29 o 
  47   2  -2      469.14      458.28     24.95 o 
  48   2  -2      707.68      722.68     28.44 o 
  49   2  -2      399.10      433.80     25.69 o 
  50   2  -2      493.01      507.26     26.62 o 
  51   2  -2      552.42      576.80     27.78 o 
  52   2  -2       29.16       35.82     19.32 o 
  53   2  -2      217.49      247.00     23.76 o 
  54   2  -2       35.16       39.10     20.84 o 
  55   2  -2      136.24      117.83     22.38 o 
  56   2  -2       24.08       21.03     21.31 o 
  57   2  -2       30.47       59.58     21.95 o 
  58   2  -2       12.83       15.65     22.45 o 
  59   2  -2        7.61       33.43     27.48 o 
  60   2  -2      262.77      283.07     40.78 o 
  61   2  -2      262.07      248.62     40.98 o 
  62   2  -2       37.29       68.88     36.26 o 
  63   2  -2       89.64       89.43     57.96 o 
  64   2  -2       22.85       23.34     38.44 o 
  65   2  -2       91.64       75.84     39.85 o 
  66   2  -2       43.43       35.47     41.10 o 
  67   2  -2       86.45       94.93     43.19 o 
  68   2  -2        6.18       74.71     62.78 o 
   0   3  -2     2455.87     2515.98     23.06 o 
   1   3  -2      541.83      572.79      7.03 o 
   2   3  -2     1798.43     1739.35     11.38 o 
   3   3  -2     1392.77     1369.15     11.13 o 
   4   3  -2     4677.75     4275.01     16.58 o 
   5   3  -2     4004.09     3778.26     17.16 o 
   6   3  -2     2757.63     2715.43     12.58 o 
   7   3  -2     5582.03     5122.12     28.65 o 
   8   3  -2      427.10      501.57     11.54 o 
   9   3  -2     2486.65     2385.18     22.99 o 
  10   3  -2     4567.32     4201.98     21.28 o 
  11   3  -2     5923.24     5782.80     39.27 o 
  12   3  -2     4531.24     4383.67     21.96 o 
  13   3  -2     2096.58     2172.39     23.03 o 
  14   3  -2      684.52      665.84     10.42 o 
  15   3  -2      714.38      768.38     12.82 o 
  16   3  -2     6156.56     6104.33     37.69 o 
  17   3  -2      959.76      945.20     14.31 o 
  18   3  -2      224.57      270.44      9.70 o 
  19   3  -2     6476.83     6291.56     46.55 o 
  20   3  -2     1068.59     1185.77     17.76 o 
  21   3  -2     1399.41     1359.08     24.63 o 
  22   3  -2      736.27      847.45     17.03 o 
  23   3  -2      855.48      906.88     16.12 o 
  24   3  -2      699.51      662.67     13.67 o 
  25   3  -2      456.13      476.57     12.62 o 
  26   3  -2      320.50      321.52     11.41 o 
  27   3  -2     1870.55     1723.05     20.46 o 
  28   3  -2      318.92      340.36     12.42 o 
  29   3  -2     1733.00     1692.60     21.08 o 
  30   3  -2     1399.03     1406.55     19.92 o 
  31   3  -2     1002.46     1009.02     19.12 o 
  32   3  -2      313.68      310.59     13.07 o 
  33   3  -2      491.21      533.96     14.01 o 
  34   3  -2       97.88      100.00     10.41 o 
  35   3  -2       88.29       99.34     10.65 o 
  36   3  -2      341.20      321.11     12.95 o 
  37   3  -2      219.23      235.78     15.03 o 
  38   3  -2      279.38      294.61     23.03 o 
  39   3  -2      396.60      392.32     17.00 o 
  40   3  -2       68.63       95.86     14.04 o 
  41   3  -2        6.05       38.44     13.66 o 
  42   3  -2      612.61      606.26     26.00 o 
  43   3  -2        3.58       26.30     19.49 o 
  44   3  -2      224.09      235.74     22.09 o 
  45   3  -2       35.19       54.33     19.95 o 
  46   3  -2      339.73      318.19     24.27 o 
  47   3  -2       85.61      106.31     21.34 o 
  48   3  -2      247.46      229.56     24.20 o 
  49   3  -2      220.83      233.83     23.63 o 
  50   3  -2      111.46       90.69     22.42 o 
  51   3  -2      157.37      147.14     22.81 o 
  52   3  -2       55.93       76.72     21.80 o 
  53   3  -2      327.93      325.99     25.87 o 
  54   3  -2      297.06      288.98     25.73 o 
  55   3  -2       52.23       83.75     23.43 o 
  56   3  -2       71.98       98.96     23.09 o 
  57   3  -2       54.78       64.28     23.73 o 
  58   3  -2       59.53       74.01     23.83 o 
  59   3  -2      116.58      102.41     24.42 o 
  60   3  -2      153.32      118.27     25.46 o 
  61   3  -2      124.76      135.98     26.42 o 
  62   3  -2       34.48       81.61     30.67 o 
  63   3  -2        2.61      -38.08     38.08 o 
  64   3  -2        8.82        8.69     39.73 o 
  65   3  -2      120.71       80.97     46.63 o 
  66   3  -2       53.11      -32.94     45.73 o 
  67   3  -2        5.68      -43.79     43.79 o 
   0   4  -2    27746.29    27461.81    109.44 o 
   1   4  -2     3431.75     3619.82     17.68 o 
   2   4  -2      576.28      590.43      8.20 o 
   3   4  -2      227.58      268.20      6.44 o 
   4   4  -2     1122.86     1305.94     10.95 o 
   5   4  -2     2593.86     2508.85     14.49 o 
   6   4  -2      663.96      692.20      8.81 o 
   7   4  -2     2043.46     2026.36     13.55 o 
   8   4  -2     2677.23     2363.18     26.61 o 
   9   4  -2     1864.90     1643.01     26.70 o 
  10   4  -2     4449.66     4201.00     55.24 o 
  11   4  -2      241.24      251.16      8.23 o 
  12   4  -2     1973.82     1671.17     14.74 o 
  13   4  -2     2178.15     2026.45     16.10 o 
  14   4  -2      964.91      951.43     18.93 o 
  15   4  -2     1786.98     1747.77     33.89 o 
  16   4  -2      321.11      337.90     10.00 o 
  17   4  -2      849.10      863.60     14.46 o 
  18   4  -2     4057.05     3810.23     66.86 o 
  19   4  -2     1329.57     1370.14     20.57 o 
  20   4  -2      147.29      110.64     10.56 o 
  21   4  -2       81.44       85.08      8.61 o 
  22   4  -2      422.62      449.60     13.87 o 
  23   4  -2      210.15      227.90     10.64 o 
  24   4  -2      311.88      350.60     11.27 o 
  25   4  -2      190.03      175.75     12.05 o 
  26   4  -2      217.77      254.66     16.02 o 
  27   4  -2      348.91      326.72     16.80 o 
  28   4  -2     1274.98     1241.22     18.10 o 
  29   4  -2      265.64      270.81     11.55 o 
  30   4  -2      182.09      161.12     10.45 o 
  31   4  -2      380.93      359.47     16.34 o 
  32   4  -2     1199.02     1139.41     23.00 o 
  33   4  -2     1003.35      987.76     22.23 o 
  34   4  -2      328.48      316.77     16.60 o 
  35   4  -2      373.03      332.92     17.25 o 
  36   4  -2      607.83      615.09     20.07 o 
  37   4  -2      626.08      640.00     26.69 o 
  38   4  -2     1385.05     1330.16     64.81 o 
  39   4  -2      181.67      190.95     18.81 o 
  40   4  -2     1111.53     1037.05     27.19 o 
  41   4  -2       55.44       68.15     18.11 o 
  42   4  -2      140.61      159.79     19.73 o 
  43   4  -2       21.24       25.26     19.50 o 
  44   4  -2       36.41       52.45     20.11 o 
  45   4  -2      271.08      308.61     27.54 o 
  46   4  -2      530.02      515.42     27.80 o 
  47   4  -2       45.40       63.38     21.24 o 
  48   4  -2      443.87      407.86     26.12 o 
  49   4  -2       53.14       80.88     23.28 o 
  50   4  -2      477.05      509.82     28.74 o 
  51   4  -2       26.59       42.07     22.63 o 
  52   4  -2       77.94       76.47     23.03 o 
  53   4  -2      175.65      170.79     24.86 o 
  54   4  -2       83.68       89.70     23.72 o 
  55   4  -2       28.48       28.60     22.35 o 
  56   4  -2       52.08       75.42     24.15 o 
  57   4  -2      118.55      153.22     25.22 o 
  58   4  -2      340.02      374.57     28.08 o 
  59   4  -2      183.70      152.25     26.21 o 
  60   4  -2       63.96       87.54     26.32 o 
  61   4  -2       47.12      115.53     26.45 o 
  62   4  -2       22.78       26.21     30.64 o 
  63   4  -2       18.57       23.10     32.65 o 
  64   4  -2       70.36       47.22     44.05 o 
  65   4  -2       19.10      129.57     73.59 o 
  66   4  -2       14.12       84.75     66.08 o 
   0   5  -2     5256.68     5029.13     60.44 o 
   1   5  -2     1611.61     1665.62     14.77 o 
   2   5  -2     1497.58     1459.16     15.86 o 
   3   5  -2      139.56      179.19      7.87 o 
   4   5  -2      207.80      242.02      7.30 o 
   5   5  -2     1779.15     1709.78     21.58 o 
   6   5  -2     1139.77     1091.68     11.79 o 
   7   5  -2       66.96       79.68      5.72 o 
   8   5  -2     2171.23     1964.39     26.24 o 
   9   5  -2      822.49      776.81     12.30 o 
  10   5  -2      112.41      101.77      5.27 o 
  11   5  -2      942.57      889.62     13.43 o 
  12   5  -2     1308.81     1199.62     21.85 o 
  13   5  -2      402.98      368.31     11.33 o 
  14   5  -2     2910.63     2579.27     44.51 o 
  15   5  -2     2803.46     2627.57     68.32 o 
  16   5  -2     1116.74     1084.23     24.88 o 
  17   5  -2     1360.49     1305.82     28.66 o 
  18   5  -2      393.83      374.05     13.46 o 
  19   5  -2     2829.35     2495.61     53.72 o 
  20   5  -2      188.39      179.64     11.96 o 
  21   5  -2     3301.83     3078.22     86.40 o 
  22   5  -2      967.90      922.21     29.97 o 
  23   5  -2      356.30      321.31     18.88 o 
  24   5  -2     1408.48     1295.93     24.42 o 
  25   5  -2      494.16      445.13     17.79 o 
  26   5  -2      165.93      179.08     15.11 o 
  27   5  -2     1131.13     1060.86     23.86 o 
  28   5  -2      362.77      321.23     17.34 o 
  29   5  -2      886.68      799.56     22.45 o 
  30   5  -2      278.41      292.70     17.70 o 
  31   5  -2     3071.29     3036.27     38.26 o 
  32   5  -2     1563.71     1571.15     29.73 o 
  33   5  -2     2333.46     2050.16     59.19 o 
  34   5  -2      368.17      404.52     27.83 o 
  35   5  -2      313.76      277.85     25.39 o 
  36   5  -2      271.75      287.92     26.08 o 
  37   5  -2      273.76      241.77     26.30 o 
  38   5  -2       51.73       88.02     24.34 o 
  39   5  -2      315.10      277.52     26.98 o 
  40   5  -2      460.06      466.30     47.53 o 
  41   5  -2       75.08       84.29     25.97 o 
  42   5  -2       20.52       35.56     21.65 o 
  43   5  -2      557.43      534.27     32.12 o 
  44   5  -2      118.81      140.92     26.84 o 
  45   5  -2      240.02      236.37     28.49 o 
  46   5  -2      233.27      232.44     29.17 o 
  47   5  -2       22.67       30.92     26.70 o 
  48   5  -2      184.41      186.59     28.80 o 
  49   5  -2      260.11      240.50     31.05 o 
  50   5  -2      153.12      138.91     27.73 o 
  51   5  -2      114.71      129.12     28.45 o 
  52   5  -2       47.68       42.78     27.64 o 
  53   5  -2        2.38      -14.05     26.06 o 
  54   5  -2        2.28       10.04     27.33 o 
  55   5  -2      128.36      136.78     29.82 o 
  56   5  -2       20.70       79.70     27.51 o 
  57   5  -2      191.12      112.34     28.66 o 
  58   5  -2       45.68       24.34     36.04 o 
  59   5  -2      235.94      221.18     33.50 o 
  60   5  -2        3.99       15.48     30.39 o 
  61   5  -2      108.00       90.79     42.30 o 
  62   5  -2       58.08      108.01     36.35 o 
  63   5  -2        3.59        9.65     34.38 o 
  64   5  -2       35.59       26.30     35.84 o 
  65   5  -2       14.29       95.93     46.06 o 
   0   6  -2     3914.23     3585.49     41.05 o 
   1   6  -2      587.98      604.52     14.31 o 
   2   6  -2      981.87      940.30     15.00 o 
   3   6  -2     2152.02     1921.24     19.69 o 
   4   6  -2      342.08      349.86     10.64 o 
   5   6  -2      898.07      885.50     14.31 o 
   6   6  -2      863.43      802.53     16.47 o 
   7   6  -2     1218.47     1029.50     14.07 o 
   8   6  -2       66.88       69.42      6.36 o 
   9   6  -2      245.30      249.79      7.88 o 
  10   6  -2      269.87      256.00     10.54 o 
  11   6  -2     1450.91     1284.01     16.21 o 
  12   6  -2     3241.59     2858.86     32.03 o 
  13   6  -2      164.46      185.23     15.51 o 
  14   6  -2      677.86      597.49     31.57 o 
  15   6  -2      777.06      801.91     34.97 o 
  16   6  -2    11837.47    10805.50     87.85 o 
  17   6  -2     1295.83     1234.86     30.23 o 
  18   6  -2      521.66      489.93     21.25 o 
  19   6  -2      334.03      287.82     16.17 o 
  20   6  -2      582.63      552.50     19.08 o 
  21   6  -2      931.27      904.23     22.18 o 
  22   6  -2     1831.68     1627.21     27.75 o 
  23   6  -2       71.48       92.87     14.71 o 
  24   6  -2     1083.23      963.41     24.39 o 
  25   6  -2      431.09      449.35     27.22 o 
  26   6  -2     1574.94     1505.24     27.91 o 
  27   6  -2      273.36      277.10     17.37 o 
  28   6  -2     1230.30     1125.20     25.23 o 
  29   6  -2      346.63      349.48     26.30 o 
  30   6  -2      112.97      100.90     22.72 o 
  31   6  -2       11.10       37.73     21.36 o 
  32   6  -2      111.52       83.46     22.83 o 
  33   6  -2      330.86      303.42     26.39 o 
  34   6  -2      656.33      638.63     32.15 o 
  35   6  -2      450.08      450.73     30.77 o 
  36   6  -2       18.80       50.80     23.88 o 
  37   6  -2      676.92      694.30     33.21 o 
  38   6  -2      266.86      283.64     29.17 o 
  39   6  -2       66.65       50.77     25.86 o 
  40   6  -2      221.07      199.95     29.40 o 
  41   6  -2       42.90       66.33     27.25 o 
  42   6  -2       51.90       43.61     28.72 o 
  43   6  -2      338.25      311.31     36.19 o 
  44   6  -2      169.31      194.70     36.23 o 
  45   6  -2       61.41       76.99     27.77 o 
  46   6  -2       49.67       60.96     27.27 o 
  47   6  -2      226.89      261.82     30.69 o 
  48   6  -2      342.74      375.04     34.72 o 
  49   6  -2      106.04      139.26     30.80 o 
  50   6  -2      845.02      990.31     48.57 o 
  51   6  -2      217.88      220.82     31.26 o 
  52   6  -2       17.40       23.20     28.81 o 
  53   6  -2      138.93      151.31     32.44 o 
  54   6  -2      108.85      129.22     29.99 o 
  55   6  -2       48.07       35.26     28.88 o 
  56   6  -2      104.57       90.75     29.88 o 
  57   6  -2       53.40       52.01     29.56 o 
  58   6  -2      143.39      140.03     30.29 o 
  59   6  -2       12.92       33.55     40.63 o 
  60   6  -2      265.47      189.44     34.47 o 
  61   6  -2       69.86       50.60     33.01 o 
  62   6  -2      129.45      114.26     35.03 o 
  63   6  -2        4.31       -7.98     36.73 o 
  64   6  -2       29.87       18.02     48.47 o 
   0   7  -2      152.61      144.41     16.42 o 
   1   7  -2      167.55      191.51     11.96 o 
   2   7  -2     1754.13     1687.08     22.67 o 
   3   7  -2     2672.13     2446.68     26.38 o 
   4   7  -2      854.30      834.71     18.03 o 
   5   7  -2     1819.14     1662.42     22.31 o 
   6   7  -2       15.94       56.15     10.15 o 
   7   7  -2     2032.95     1692.59     26.24 o 
   8   7  -2      405.35      383.69     11.94 o 
   9   7  -2      755.18      637.46     11.38 o 
  10   7  -2     2113.74     1807.43     36.58 o 
  11   7  -2      452.01      466.45     23.37 o 
  12   7  -2      931.36      850.13     19.70 o 
  13   7  -2     3315.35     2933.37     31.50 o 
  14   7  -2     1962.06     1783.23     26.83 o 
  15   7  -2     3089.17     2812.57     31.32 o 
  16   7  -2      155.59      360.51     46.35 o 
  17   7  -2     6753.03     5873.41     77.03 o 
  18   7  -2      969.43      932.27     49.50 o 
  19   7  -2      736.07      672.54     23.92 o 
  20   7  -2      165.81      171.49     17.17 o 
  21   7  -2     1949.85     1833.60     32.42 o 
  22   7  -2        7.93       28.99     20.04 o 
  23   7  -2      234.42      189.49     16.52 o 
  24   7  -2      246.72      211.78     16.14 o 
  25   7  -2      239.90      199.34     24.08 o 
  26   7  -2       57.10       58.68     22.38 o 
  27   7  -2      234.47      201.92     25.47 o 
  28   7  -2      215.30      222.87     25.38 o 
  29   7  -2      450.02      435.46     29.31 o 
  30   7  -2      293.59      276.87     31.74 o 
  31   7  -2      720.69      625.19     32.18 o 
  32   7  -2       63.99       60.28     23.52 o 
  33   7  -2      134.85      160.17     27.78 o 
  34   7  -2      517.07      517.37     31.80 o 
  35   7  -2      787.17      759.88     59.86 o 
  36   7  -2       92.76       86.59     26.96 o 
  37   7  -2       78.00       73.27     26.95 o 
  38   7  -2        5.60       10.58     26.88 o 
  39   7  -2       62.39       48.49     27.92 o 
  40   7  -2      103.67       95.11     30.62 o 
  41   7  -2      353.41      283.80     43.01 o 
  42   7  -2      247.26      244.17     40.20 o 
  43   7  -2      942.24      906.78     95.40 o 
  44   7  -2       42.61      116.35     35.52 o 
  45   7  -2     1363.44     1391.07     57.78 o 
  46   7  -2      243.87      275.46     39.75 o 
  47   7  -2       73.03       75.80     29.78 o 
  48   7  -2       40.00       67.49     30.92 o 
  49   7  -2     1043.23     1038.83     44.19 o 
  50   7  -2       96.07      129.83     32.15 o 
  51   7  -2       82.76       99.25     32.15 o 
  52   7  -2        8.66       60.55     30.77 o 
  53   7  -2      434.28      441.65     36.99 o 
  54   7  -2       11.46       -0.97     29.72 o 
  55   7  -2      210.01      224.71     35.34 o 
  56   7  -2       26.06       61.94     31.12 o 
  57   7  -2       65.80       16.44     31.74 o 
  58   7  -2        9.38       11.31     32.77 o 
  59   7  -2       83.24       44.32     33.80 o 
  60   7  -2       74.55       32.37     49.37 o 
  61   7  -2      250.67      238.90     36.86 o 
  62   7  -2       45.64       58.47     36.41 o 
   0   8  -2     1370.69     1215.18     30.02 o 
   1   8  -2      127.74      185.65     20.17 o 
   2   8  -2      393.01      350.20     14.56 o 
   3   8  -2      224.81      214.95     12.59 o 
   4   8  -2       79.98       66.02     10.60 o 
   5   8  -2       65.47       64.58     11.09 o 
   6   8  -2     1290.87     1104.94     20.10 o 
   7   8  -2      248.17      233.63     27.58 o 
   8   8  -2      162.08      172.21     13.58 o 
   9   8  -2     1192.72     1032.59     63.56 o 
  10   8  -2       17.58       49.15     15.83 o 
  11   8  -2       88.40      173.17     26.73 o 
  12   8  -2     1588.34     1519.23     30.97 o 
  13   8  -2     2565.99     2355.96     36.94 o 
  14   8  -2     1073.76     1022.26     27.97 o 
  15   8  -2      135.79      250.74     39.16 o 
  16   8  -2     2415.09     2230.21     30.42 o 
  17   8  -2      498.84      507.31     20.31 o 
  18   8  -2      565.52      516.54     18.95 o 
  19   8  -2      815.19      753.07     20.58 o 
  20   8  -2       87.01       96.64     13.78 o 
  21   8  -2      200.51      301.50     44.13 o 
  22   8  -2     2354.50     2363.25     53.21 o 
  23   8  -2      433.26      538.59     34.60 o 
  24   8  -2     1581.09     1523.12     45.75 o 
  25   8  -2       38.70       84.47     28.00 o 
  26   8  -2      654.67      627.92     36.88 o 
  27   8  -2      418.54      441.94     29.87 o 
  28   8  -2      482.74      426.90     29.09 o 
  29   8  -2      270.64      221.44     28.20 o 
  30   8  -2       51.46       60.95     25.97 o 
  31   8  -2      584.12      587.49     34.88 o 
  32   8  -2      183.37      148.53     27.54 o 
  33   8  -2      338.72      335.52     29.96 o 
  34   8  -2      373.17      401.17     48.32 o 
  35   8  -2       58.72       71.89     28.52 o 
  36   8  -2      225.31      194.83     30.76 o 
  37   8  -2      152.32      148.31     31.83 o 
  38   8  -2      116.41      129.65     31.04 o 
  39   8  -2      200.33      201.32     31.30 o 
  40   8  -2       84.89      106.33     34.60 o 
  41   8  -2       92.39       79.55     34.33 o 
  42   8  -2       61.18       48.61     37.33 o 
  43   8  -2      179.22      163.37     38.47 o 
  44   8  -2      224.54      243.58     38.75 o 
  45   8  -2      385.60      389.98     41.73 o 
  46   8  -2       36.69       97.44     37.74 o 
  47   8  -2      233.38      215.61     41.99 o 
  48   8  -2       35.33       84.87     41.85 o 
  49   8  -2      177.36      149.11     32.04 o 
  50   8  -2       20.52       38.83     30.04 o 
  51   8  -2        3.16       -0.33     29.57 o 
  52   8  -2        1.93        9.81     30.66 o 
  53   8  -2       93.23      115.42     32.19 o 
  54   8  -2      287.22      254.93     36.52 o 
  55   8  -2       41.98       79.41     32.26 o 
  56   8  -2       17.86       66.00     33.90 o 
  57   8  -2       52.28       42.53     33.96 o 
  58   8  -2       10.89       32.62     34.69 o 
  59   8  -2       94.81      140.49     67.64 o 
  60   8  -2       54.32       64.41     37.28 o 
   0   9  -2     3196.87     3144.76    110.21 o 
   1   9  -2      596.68     1153.46     36.22 o 
   2   9  -2     1149.44      995.83     26.54 o 
   3   9  -2      573.39      605.00     60.62 o 
   4   9  -2      986.75     1070.65    112.87 o 
   5   9  -2     1540.25     1594.10     60.71 o 
   6   9  -2      415.53      653.95     91.84 o 
   7   9  -2      610.64      667.05     36.29 o 
   8   9  -2      731.24      770.03     27.30 o 
   9   9  -2       98.71      171.41     19.33 o 
  10   9  -2      115.10      126.75     18.28 o 
  11   9  -2        3.78       72.70     17.28 o 
  12   9  -2      528.25      645.31     57.50 o 
  13   9  -2     1314.93     1327.68     48.96 o 
  14   9  -2     1830.17     1761.32     35.24 o 
  15   9  -2      479.70      465.84     31.53 o 
  16   9  -2       43.70      282.85     69.22 o 
  17   9  -2     1363.46     1339.62     33.12 o 
  18   9  -2      663.30      781.55     28.52 o 
  19   9  -2      327.25      358.52     23.55 o 
  20   9  -2      140.71      144.83     20.88 o 
  21   9  -2       18.14      108.29     32.50 o 
  22   9  -2      697.96      642.31     27.98 o 
  23   9  -2       10.56       74.79     21.51 o 
  24   9  -2      129.37      143.88     22.33 o 
  25   9  -2       31.34      153.79     58.36 o 
  26   9  -2      969.89      947.13     32.13 o 
  27   9  -2      304.58      359.89     35.35 o 
  28   9  -2      487.76      448.72     37.72 o 
  29   9  -2       80.10      137.00     32.70 o 
  30   9  -2      152.73      167.09     32.55 o 
  31   9  -2      337.44      326.40     37.52 o 
  32   9  -2      428.99      400.95     37.55 o 
  33   9  -2      609.21      627.58     93.94 o 
  34   9  -2      583.13      598.98     43.88 o 
  35   9  -2       23.61       28.15     33.59 o 
  36   9  -2       37.66       12.70     32.77 o 
  37   9  -2       33.60       46.12     36.07 o 
  38   9  -2      109.62      121.68     37.48 o 
  39   9  -2       85.24       26.14     35.19 o 
  40   9  -2      178.93      165.09     39.83 o 
  41   9  -2      208.16      221.46     38.13 o 
  42   9  -2      202.18      202.70     38.98 o 
  43   9  -2      284.59      294.64     43.01 o 
  44   9  -2       28.59       27.51     35.10 o 
  45   9  -2      260.35      241.71     41.03 o 
  46   9  -2      358.80      358.95     43.55 o 
  47   9  -2       13.22       27.37     40.17 o 
  48   9  -2       54.23       71.69     30.24 o 
  49   9  -2      190.46      168.28     33.42 o 
  50   9  -2       43.41       70.89     31.82 o 
  51   9  -2      148.84      165.69     33.81 o 
  52   9  -2       76.21       48.45     33.72 o 
  53   9  -2       90.83      106.68     35.07 o 
  54   9  -2       29.50       69.82     38.71 o 
  55   9  -2       54.82       73.06     34.13 o 
  56   9  -2       13.81      -17.35     35.49 o 
  57   9  -2      154.27      110.93     37.23 o 
  58   9  -2       97.02      195.14    103.47 o 
   0  10  -2      370.15      478.78     26.77 o 
   1  10  -2      107.01      641.92    164.13 o 
   2  10  -2     2764.56     2555.49     69.87 o 
   3  10  -2      394.76      667.66     47.21 o 
   4  10  -2       45.44      189.13     37.01 o 
   5  10  -2      470.84      453.49     32.57 o 
   6  10  -2       15.04       91.33     37.92 o 
   7  10  -2       46.52      119.49     28.14 o 
   8  10  -2      529.76      488.67     24.15 o 
   9  10  -2       25.94      206.27     55.15 o 
  10  10  -2      589.30      795.62     95.60 o 
  11  10  -2     1486.24     1606.07     76.99 o 
  12  10  -2      977.97     1057.09     48.61 o 
  13  10  -2      262.16      492.95     72.47 o 
  14  10  -2      564.42      615.86     26.61 o 
  15  10  -2       73.54      264.47     57.47 o 
  16  10  -2      512.15      468.39     24.94 o 
  17  10  -2       45.17       73.67     21.13 o 
  18  10  -2       42.50      156.80     58.62 o 
  19  10  -2      696.09      614.26     27.89 o 
  20  10  -2        1.42       52.56     21.52 o 
  21  10  -2      164.05      184.70     23.80 o 
  22  10  -2      204.85      230.34     24.25 o 
  23  10  -2      111.98      139.65     23.16 o 
  24  10  -2       49.90       56.44     21.44 o 
  25  10  -2       14.71       63.65     22.53 o 
  26  10  -2      253.65      385.52     55.60 o 
  27  10  -2      612.63      663.28     31.76 o 
  28  10  -2       32.21      126.07     36.74 o 
  29  10  -2      172.95      265.90     65.04 o 
  30  10  -2      664.72      628.51     32.58 o 
  31  10  -2      210.99      241.01     27.44 o 
  32  10  -2      132.45      136.13     25.16 o 
  33  10  -2      160.56      145.38     25.06 o 
  34  10  -2       30.00       62.97     23.76 o 
  35  10  -2      251.68      272.40     39.32 o 
  36  10  -2      318.09      312.42     41.23 o 
  37  10  -2      353.25      354.03     49.01 o 
  38  10  -2      308.86      338.96     41.41 o 
  39  10  -2      164.23      127.55     41.17 o 
  40  10  -2      120.12       97.50     38.89 o 
  41  10  -2       97.74       45.92     46.41 o 
  42  10  -2       30.83       61.04     38.57 o 
  43  10  -2       80.39      134.68     37.11 o 
  44  10  -2      153.67      118.85     41.84 o 
  45  10  -2       43.69       81.38     41.23 o 
  46  10  -2      127.94      137.28     42.67 o 
  47  10  -2      112.33      164.29     40.84 o 
  48  10  -2      361.71      371.47     38.67 o 
  49  10  -2       92.14      121.15     41.11 o 
  50  10  -2      155.75      155.67     34.75 o 
  51  10  -2       36.15       25.40     34.73 o 
  52  10  -2       62.71       50.42     34.52 o 
  53  10  -2       66.14       56.85     35.61 o 
  54  10  -2       36.41       34.42     36.16 o 
  55  10  -2       32.09       30.91     38.04 o 
   0  11  -2      245.01      332.51     40.63 o 
   1  11  -2      180.33      292.03     34.28 o 
   2  11  -2      198.09      280.35     30.15 o 
   3  11  -2      169.45      236.68     34.33 o 
   4  11  -2      138.42      154.34     23.46 o 
   5  11  -2       69.93       84.37     19.38 o 
   6  11  -2      128.03      160.55     23.06 o 
   7  11  -2      315.84      312.18     41.34 o 
   8  11  -2      466.29      472.05     44.87 o 
   9  11  -2      449.90      467.38     29.65 o 
  10  11  -2      185.90      451.20    100.03 o 
  11  11  -2     1049.94     1035.21     32.10 o 
  12  11  -2      369.84      446.42     59.83 o 
  13  11  -2       73.71      138.46     33.00 o 
  14  11  -2       42.35      196.68     42.19 o 
  15  11  -2      931.22      891.10     34.17 o 
  16  11  -2       65.39      767.00    277.37 o 
  17  11  -2     2512.06     2297.09     44.90 o 
  18  11  -2      328.47      612.37    144.63 o 
  19  11  -2        3.76       48.96     22.66 o 
  20  11  -2       46.51      344.77     80.21 o 
  21  11  -2     1536.67     1407.92     38.59 o 
  22  11  -2      241.89      352.56     51.23 o 
  23  11  -2       30.60       57.66     23.27 o 
  24  11  -2       37.15       75.57     23.27 o 
  25  11  -2      216.90      216.47     26.03 o 
  26  11  -2       28.81      129.10     28.81 o 
  27  11  -2      571.39      483.93     30.06 o 
  28  11  -2        1.43      398.41    164.87 o 
  29  11  -2     1318.23     1258.59     47.49 o 
  30  11  -2       24.81      132.92     32.30 o 
  31  11  -2      171.15      144.28     27.03 o 
  32  11  -2      101.01      109.14     26.67 o 
  33  11  -2      179.13      226.63     27.09 o 
  34  11  -2      338.04      322.94     40.41 o 
  35  11  -2      133.11      218.71     36.24 o 
  36  11  -2       22.36       29.53     43.66 o 
  37  11  -2      445.16      420.87     43.79 o 
  38  11  -2        1.22       32.56     37.24 o 
  39  11  -2      170.05      179.77     47.97 o 
  40  11  -2      132.71       94.84     40.51 o 
  41  11  -2       45.59       45.15     38.84 o 
  42  11  -2      118.71      112.39     43.73 o 
  43  11  -2       85.37      165.94     42.23 o 
  44  11  -2       44.71       56.41     42.45 o 
  45  11  -2       62.49       68.95     40.58 o 
  46  11  -2        4.60       15.41     42.71 o 
  47  11  -2      299.98      295.63     47.07 o 
  48  11  -2        7.62      -13.43     33.96 o 
  49  11  -2      200.08      166.59     35.19 o 
  50  11  -2      143.85      185.07     37.00 o 
  51  11  -2       38.02       30.47     37.49 o 
  52  11  -2       39.81       14.54     38.56 o 
   0  12  -2      521.99      712.16     56.04 o 
   1  12  -2      520.29      925.75     66.41 o 
   2  12  -2     1402.60     1482.76     48.45 o 
   3  12  -2       52.37      443.14     47.75 o 
   4  12  -2      186.23      230.79     31.04 o 
   5  12  -2      279.16      282.58     50.95 o 
   6  12  -2       20.22       56.02     61.48 o 
   7  12  -2       15.57      164.61     55.54 o 
   8  12  -2      560.08      614.34     36.89 o 
   9  12  -2      386.18      463.26     49.76 o 
  10  12  -2      542.73      543.58     38.96 o 
  11  12  -2        2.47      305.98     91.96 o 
  12  12  -2      814.14      819.64     49.52 o 
  13  12  -2      529.22      595.23     77.85 o 
  14  12  -2      357.13      394.90     29.98 o 
  15  12  -2       27.09      158.69     55.02 o 
  16  12  -2      521.75      499.48     29.84 o 
  17  12  -2      132.88      218.19     48.78 o 
  18  12  -2       39.65      128.81     36.76 o 
  19  12  -2      198.07      178.84     25.39 o 
  20  12  -2        2.86       94.26     33.78 o 
  21  12  -2      261.90      269.22     27.49 o 
  22  12  -2      216.19      248.23     27.11 o 
  23  12  -2      185.16      249.38     27.27 o 
  24  12  -2      362.53      304.47     29.02 o 
  25  12  -2       38.56       95.97     25.90 o 
  26  12  -2      181.85      203.76     28.28 o 
  27  12  -2      324.80      319.81     30.28 o 
  28  12  -2      253.58      219.52     27.78 o 
  29  12  -2       76.03      107.65     26.08 o 
  30  12  -2      285.70      248.09     28.41 o 
  31  12  -2        0.95       32.60     35.29 o 
  32  12  -2      107.55      125.43     35.98 o 
  33  12  -2       90.65       73.23     36.35 o 
  34  12  -2       74.08      162.13     39.29 o 
  35  12  -2      102.24      142.55     39.38 o 
  36  12  -2      276.17      269.65     43.91 o 
  37  12  -2       53.22      107.46     38.15 o 
  38  12  -2      451.35      349.33     57.85 o 
  39  12  -2        0.73       13.71     38.44 o 
  40  12  -2      252.07      214.88     41.39 o 
  41  12  -2      103.02       83.20     42.80 o 
  42  12  -2       15.44       17.86     62.41 o 
  43  12  -2       21.69       34.80     39.83 o 
  44  12  -2       66.02       64.29     82.73 o 
  45  12  -2      185.12      181.06     45.81 o 
  46  12  -2       99.84      120.64     36.80 o 
  47  12  -2       28.62      101.85     37.15 o 
  48  12  -2      316.31      337.94     38.19 o 
   0  13  -2      566.28      515.48     54.26 o 
   1  13  -2      146.37      318.84     34.16 o 
   2  13  -2      245.78      231.13     31.93 o 
   3  13  -2       25.48      114.94     29.42 o 
   4  13  -2      109.81      130.03     29.98 o 
   5  13  -2      176.40      278.63     33.53 o 
   6  13  -2      446.55      459.69     37.23 o 
   7  13  -2       45.03      223.39     34.37 o 
   8  13  -2      241.89      305.72     35.38 o 
   9  13  -2      276.15      307.65     34.41 o 
  10  13  -2       76.72      223.60     32.63 o 
  11  13  -2      336.08      310.36     34.08 o 
  12  13  -2       31.87       39.90     29.96 o 
  13  13  -2       19.50      107.96     31.26 o 
  14  13  -2      461.05      442.82     42.38 o 
  15  13  -2       51.32      162.23     42.00 o 
  16  13  -2       78.34       83.88     35.02 o 
  17  13  -2      140.83      301.79     52.87 o 
  18  13  -2      841.29      696.29     33.70 o 
  19  13  -2       65.89      174.85     50.68 o 
  20  13  -2       11.16       71.48     43.99 o 
  21  13  -2      311.86      333.31     28.41 o 
  22  13  -2       64.12      118.73     52.08 o 
  23  13  -2       46.82      125.07     28.92 o 
  24  13  -2      270.55      295.73     50.77 o 
  25  13  -2       76.93      239.21     68.53 o 
  26  13  -2      749.64      576.37     33.89 o 
  27  13  -2       19.52      153.40     40.06 o 
  28  13  -2      104.84      115.01     69.90 o 
  29  13  -2      494.27      426.82     76.83 o 
  30  13  -2      116.71       82.22     36.13 o 
  31  13  -2       13.86      -30.03     36.57 o 
  32  13  -2       55.57      104.60     53.87 o 
  33  13  -2      585.10      561.54     63.50 o 
  34  13  -2      330.79      300.57     43.93 o 
  35  13  -2        4.81       22.65     38.63 o 
  36  13  -2        8.62      -39.51     39.51 o 
  37  13  -2       12.58       45.04     38.85 o 
  38  13  -2       96.46      156.03     58.73 o 
  39  13  -2      249.63      178.34     41.66 o 
  40  13  -2        8.25       11.99     43.00 o 
  41  13  -2       84.88       78.52     50.42 o 
  42  13  -2       33.49        6.53     44.07 o 
  43  13  -2       49.77       -1.50     46.09 o 
  44  13  -2        2.20      -37.56     37.56 o 
   0  14  -2      666.64      558.40     56.38 o 
   1  14  -2       31.86      237.17     41.66 o 
   2  14  -2        4.92       50.76     32.64 o 
   3  14  -2       56.43      127.01     33.24 o 
   4  14  -2      387.82      328.26     37.56 o 
   5  14  -2       93.25      232.81     36.70 o 
   6  14  -2      206.19      193.98     46.57 o 
   7  14  -2        8.29      122.18     32.62 o 
   8  14  -2      192.45      272.90     35.23 o 
   9  14  -2      184.82      195.23     34.20 o 
  10  14  -2      182.00      168.75     32.47 o 
  11  14  -2      109.53      149.44     31.92 o 
  12  14  -2       42.71      210.44     34.20 o 
  13  14  -2      521.45      486.83     62.45 o 
  14  14  -2      226.60      323.40     42.40 o 
  15  14  -2      105.91      223.41     35.17 o 
  16  14  -2      198.48      292.39     35.87 o 
  17  14  -2      438.15      296.02     46.10 o 
  18  14  -2       30.12      158.43     32.36 o 
  19  14  -2      254.90      225.80     35.52 o 
  20  14  -2      131.21      145.39     27.31 o 
  21  14  -2        2.08       11.06     26.44 o 
  22  14  -2      227.73      162.19     28.03 o 
  23  14  -2      170.98      269.83     71.65 o 
  24  14  -2      523.67      385.51     43.24 o 
  25  14  -2      107.86       43.28     35.23 o 
  26  14  -2       47.70       34.49     35.97 o 
  27  14  -2      333.17      275.93     48.51 o 
  28  14  -2      297.16      278.11     53.18 o 
  29  14  -2      198.86      162.64     37.72 o 
  30  14  -2      125.95      106.11     38.12 o 
  31  14  -2      173.70      108.23     38.57 o 
  32  14  -2      187.94      130.16     63.90 o 
  33  14  -2      338.70      229.49     41.51 o 
  34  14  -2      214.41      207.58     42.41 o 
  35  14  -2      266.40      186.87     43.81 o 
  36  14  -2        1.41       42.51     64.67 o 
  37  14  -2      203.66      132.19     44.89 o 
  38  14  -2      117.40      117.00     45.64 o 
  39  14  -2       20.91      -42.97     46.18 o 
   0  15  -2      558.57      546.37     63.03 o 
   1  15  -2      235.05      351.95     41.95 o 
   2  15  -2      119.49      380.69     42.26 o 
   3  15  -2      754.11      698.56     45.82 o 
   4  15  -2      314.30      555.56     45.04 o 
   5  15  -2      678.99      664.02     46.13 o 
   6  15  -2       65.64      297.23     57.74 o 
   7  15  -2      138.13      187.83     44.29 o 
   8  15  -2       44.15       52.45     33.11 o 
   9  15  -2       31.33       -3.05     33.31 o 
  10  15  -2        7.19       78.36     33.05 o 
  11  15  -2      192.67      174.86     48.48 o 
  12  15  -2       50.50      147.33     34.88 o 
  13  15  -2       93.35      141.45     35.80 o 
  14  15  -2      155.15      206.78     35.22 o 
  15  15  -2      226.77      217.23     37.51 o 
  16  15  -2      144.21      201.25     48.32 o 
  17  15  -2       99.47      127.15     35.88 o 
  18  15  -2      178.46      141.76     36.34 o 
  19  15  -2       48.05       59.18     52.12 o 
  20  15  -2       22.74      -43.04     53.53 o 
  21  15  -2       11.59       72.73     54.38 o 
  22  15  -2       78.46      102.06     55.21 o 
  23  15  -2       33.97       47.56     54.65 o 
  24  15  -2       22.55      -54.34     54.34 o 
  25  15  -2      121.95      184.73     55.97 o 
  26  15  -2      215.91      139.69     56.88 o 
  27  15  -2      103.82       85.29     59.18 o 
  28  15  -2       37.28       62.42     43.03 o 
  29  15  -2       51.97       27.90     44.29 o 
  30  15  -2      162.98      121.86     44.69 o 
  31  15  -2       26.47       51.50     44.83 o 
  32  15  -2       93.00       69.42     45.06 o 
   0  16  -2      266.98      156.01     52.35 o 
   1  16  -2        3.13       76.86     37.24 o 
   2  16  -2      126.67      166.55     37.54 o 
   3  16  -2       57.99      200.05     37.37 o 
   4  16  -2       42.10      145.67     49.28 o 
   5  16  -2      223.51      217.61    106.73 o 
   6  16  -2       48.79       81.20     52.29 o 
   7  16  -2        7.51       55.55     37.51 o 
   8  16  -2       21.17      -18.35     57.61 o 
   9  16  -2       46.52       58.26     37.85 o 
  10  16  -2        0.77       59.51     38.81 o 
  11  16  -2       30.21      114.54     39.42 o 
  12  16  -2      112.88       90.40     47.57 o 
  13  16  -2       27.15       77.15     72.46 o 
  14  16  -2       76.79      125.42     57.41 o 
  15  16  -2      127.72      148.50     58.61 o 
  16  16  -2      171.30      153.76     59.22 o 
  17  16  -2       22.52       87.51     59.48 o 
  18  16  -2      150.57      141.05     58.63 o 
  19  16  -2      229.12      138.71     60.79 o 
  20  16  -2       10.01       97.19     61.20 o 
  21  16  -2      123.78      149.22     61.11 o 
  22  16  -2      112.55       39.90     60.90 o 
  23  16  -2       19.59       24.84     62.28 o 
  24  16  -2      299.29      174.75     63.03 o 
   0  17  -2       25.81      138.86     64.04 o 
   1  17  -2       51.47      133.11     47.22 o 
   2  17  -2      121.42      185.43     45.77 o 
   3  17  -2      145.87      190.80     45.19 o 
   4  17  -2       63.28      137.73     61.83 o 
   5  17  -2      162.25      133.57     61.70 o 
   6  17  -2      254.70      259.65     61.85 o 
   7  17  -2       69.48      257.57     63.86 o 
   8  17  -2      100.56      203.10     64.22 o 
   9  17  -2       69.01      101.37     64.49 o 
  10  17  -2       34.87       91.15     65.31 o 
   8   0  -1    17933.43    20281.95    212.79 o 
  10   0  -1    19107.58    20555.99     58.01 o 
  12   0  -1     4218.07     4544.52     24.47 o 
  14   0  -1     1754.70     1919.36     32.12 o 
  16   0  -1      128.50      240.14     22.67 o 
  18   0  -1     7678.66     8087.07     64.31 o 
  20   0  -1     1080.40     1128.55     19.55 o 
  22   0  -1    10753.69    10601.60     54.16 o 
  24   0  -1     3228.14     3222.55     50.92 o 
  26   0  -1     1283.33     1320.08     23.11 o 
  28   0  -1     3656.46     3512.66     49.42 o 
  30   0  -1     1978.18     2081.70     27.25 o 
  32   0  -1     5324.88     5446.65     77.08 o 
  34   0  -1     7797.83     7433.27     83.57 o 
  36   0  -1     2598.33     2522.65     33.22 o 
  38   0  -1     1142.50     1113.92     24.97 o 
  40   0  -1      508.45      496.27     19.91 o 
  42   0  -1      548.80      495.64     27.54 o 
  44   0  -1      793.07      780.85     24.52 o 
  46   0  -1        2.21       29.15     18.01 o 
  48   0  -1       61.21       57.11     18.64 o 
  50   0  -1      223.30      222.13     22.00 o 
  52   0  -1       65.94       93.69     45.46 o 
  54   0  -1      376.90      396.30     53.55 o 
  56   0  -1      370.42      420.50     53.17 o 
  58   0  -1       25.38       23.62     44.51 o 
  60   0  -1      442.63      476.10     60.59 o 
  62   0  -1       76.21       64.03     49.64 o 
  64   0  -1      406.83      354.35     64.30 o 
  66   0  -1      101.36      106.58     56.75 o 
  68   0  -1      247.66      246.70     60.64 o 
   7   1  -1     2894.32     3220.11     62.41 o 
   8   1  -1     4508.10     5273.69     73.37 o 
   9   1  -1    11688.15    12951.61    127.46 o 
  10   1  -1     3374.68     3452.43     31.24 o 
  11   1  -1     2689.13     3351.56     59.35 o 
  12   1  -1     1075.74     1022.74     10.65 o 
  13   1  -1     1373.21     1614.05     27.36 o 
  14   1  -1     1749.49     1797.51     14.17 o 
  15   1  -1     4118.30     4196.65     21.36 o 
  16   1  -1      216.46      292.30      8.42 o 
  17   1  -1     2692.39     2909.10     19.11 o 
  18   1  -1      642.59     1121.94     31.51 o 
  19   1  -1      337.80      459.16     11.29 o 
  20   1  -1     1502.99     1430.49     15.14 o 
  21   1  -1     2431.69     2553.53     19.95 o 
  22   1  -1      117.64      250.97     11.49 o 
  23   1  -1     1891.56     1966.06     18.67 o 
  24   1  -1      638.62      725.42     12.90 o 
  25   1  -1     1844.42     1896.46     19.03 o 
  26   1  -1      295.28      373.45     11.22 o 
  27   1  -1      730.76      793.15     14.27 o 
  28   1  -1     1628.62     1683.93     19.35 o 
  29   1  -1      105.31      232.72     11.09 o 
  30   1  -1      159.40      249.18     11.53 o 
  31   1  -1      617.56      662.75     16.48 o 
  32   1  -1      945.73     1193.76     25.93 o 
  33   1  -1     1047.84     1211.83     19.23 o 
  34   1  -1      114.33      165.41     10.82 o 
  35   1  -1     1187.49     1210.36     18.06 o 
  36   1  -1      357.60      432.07     13.58 o 
  37   1  -1     3765.79     3707.89     29.66 o 
  38   1  -1      496.84      667.21     18.18 o 
  39   1  -1      637.01      685.74     16.35 o 
  40   1  -1      172.57      199.99     11.98 o 
  41   1  -1      264.07      259.07     12.61 o 
  42   1  -1      243.64      229.60     12.41 o 
  43   1  -1       42.73       49.24     10.94 o 
  44   1  -1       94.77      162.82     12.88 o 
  45   1  -1       96.23      110.51     12.58 o 
  46   1  -1      145.75      124.03     13.55 o 
  47   1  -1      291.78      250.05     20.29 o 
  48   1  -1       50.68      115.15     18.51 o 
  49   1  -1      573.03      564.16     24.55 o 
  50   1  -1       20.81       39.81     18.08 o 
  51   1  -1       14.26       29.90     18.01 o 
  52   1  -1       86.78       93.61     19.28 o 
  53   1  -1      146.84      170.93     21.13 o 
  54   1  -1        9.08       22.04     23.37 o 
  55   1  -1      141.42      162.44     25.42 o 
  56   1  -1      210.73      236.27     35.65 o 
  57   1  -1       31.96       10.17     32.53 o 
  58   1  -1       21.50       45.30     33.69 o 
  59   1  -1       74.41       70.80     34.93 o 
  60   1  -1       47.64       60.76     35.15 o 
  61   1  -1       19.85       23.00     34.08 o 
  62   1  -1       21.21       29.25     36.08 o 
  63   1  -1      102.46      129.86     47.68 o 
  64   1  -1      141.34      173.34     39.70 o 
  65   1  -1       61.79       97.83     38.56 o 
  66   1  -1      233.05      225.50     42.32 o 
  67   1  -1      249.93      289.94     43.42 o 
  68   1  -1       83.14       87.62     81.83 o 
  69   1  -1       41.97        5.16     45.54 o 
   1   2  -1     7092.75     6911.21     40.68 o 
   2   2  -1       61.91       52.03      4.58 o 
   3   2  -1    11117.49    11065.39     45.10 o 
   4   2  -1     1247.39     1341.52     13.18 o 
   5   2  -1     2750.34     2592.01     20.33 o 
   6   2  -1    25208.09    25651.75    207.73 o 
   7   2  -1    12411.79    12255.30     68.85 o 
   8   2  -1      704.61      677.60     17.59 o 
   9   2  -1      296.40      233.11      6.51 o 
  10   2  -1     1836.23     1821.91     13.11 o 
  11   2  -1     1134.44     1141.50     14.36 o 
  12   2  -1      417.49      414.57     11.25 o 
  13   2  -1     6578.65     6458.47     45.70 o 
  14   2  -1     4897.85     5018.86     30.70 o 
  15   2  -1      746.77      764.34     18.52 o 
  16   2  -1     4313.15     4567.12     36.43 o 
  17   2  -1     1253.60     1409.17     30.70 o 
  18   2  -1     5936.54     6009.38     27.47 o 
  19   2  -1       42.30      159.74     15.82 o 
  20   2  -1     1129.15     1191.51     14.03 o 
  21   2  -1     3052.06     3094.35     26.53 o 
  22   2  -1     3738.12     4210.39     25.48 o 
  23   2  -1      414.07      437.05     13.26 o 
  24   2  -1       63.44      117.07      8.57 o 
  25   2  -1     3594.89     3596.27     25.21 o 
  26   2  -1      230.96      290.06     10.63 o 
  27   2  -1      180.77      192.46      9.82 o 
  28   2  -1     1080.61     1167.44     16.73 o 
  29   2  -1       55.30       93.70      9.58 o 
  30   2  -1     2358.55     2254.47     25.99 o 
  31   2  -1      205.93      324.76     12.64 o 
  32   2  -1     1319.83     1372.90     19.36 o 
  33   2  -1     2359.55     2301.65     41.74 o 
  34   2  -1      312.01      396.44     14.27 o 
  35   2  -1      645.61      570.19     15.31 o 
  36   2  -1      141.21      187.12     11.95 o 
  37   2  -1      822.14      797.46     17.53 o 
  38   2  -1      318.68      329.69     14.04 o 
  39   2  -1     1315.46     1277.86     21.35 o 
  40   2  -1      151.71      205.34     13.29 o 
  41   2  -1       25.46       43.06     10.95 o 
  42   2  -1      195.39      179.39     14.02 o 
  43   2  -1      164.15      192.33     17.46 o 
  44   2  -1     1041.90     1138.98     27.23 o 
  45   2  -1      112.56      153.62     17.73 o 
  46   2  -1       43.65       51.87     18.50 o 
  47   2  -1      226.58      222.60     21.46 o 
  48   2  -1      234.99      220.35     21.38 o 
  49   2  -1        6.36       51.06     19.48 o 
  50   2  -1      284.23      316.78     23.40 o 
  51   2  -1      270.93      278.02     23.07 o 
  52   2  -1      281.11      296.81     24.00 o 
  53   2  -1       72.63       73.40     19.60 o 
  54   2  -1       81.30       80.17     21.35 o 
  55   2  -1       26.50       21.68     19.91 o 
  56   2  -1       30.35       62.96     19.93 o 
  57   2  -1      165.95      173.76     22.83 o 
  58   2  -1       26.20      -12.41     25.67 o 
  59   2  -1        7.99       22.14     25.14 o 
  60   2  -1      144.52      188.44     67.08 o 
  61   2  -1        1.32        4.63     35.17 o 
  62   2  -1       65.77       60.83     36.18 o 
  63   2  -1        1.28       -0.13     37.73 o 
  64   2  -1       25.23       66.60     38.40 o 
  65   2  -1      352.31      343.47     50.85 o 
  66   2  -1       16.78      -10.71     40.36 o 
  67   2  -1       99.50       47.48     43.20 o 
  68   2  -1       18.36       61.61     44.69 o 
   1   3  -1     4900.11     4690.33     38.78 o 
   2   3  -1      837.36      752.62      8.16 o 
   3   3  -1      626.83      759.00      8.61 o 
   4   3  -1     1406.85     1265.71     14.45 o 
   5   3  -1     1311.12     1343.15     14.76 o 
   6   3  -1     6206.35     6354.38     80.00 o 
   7   3  -1     3427.75     3290.95     46.96 o 
   8   3  -1     3238.07     2869.52     39.32 o 
   9   3  -1     3670.24     3462.07     35.02 o 
  10   3  -1      493.48      417.73     11.41 o 
  11   3  -1     1215.45     1182.06     29.77 o 
  12   3  -1      764.72      607.59     26.68 o 
  13   3  -1      985.64     1042.94     12.05 o 
  14   3  -1     5967.67     5887.18     71.24 o 
  15   3  -1      507.35      587.01     18.37 o 
  16   3  -1     2635.26     2681.57     27.17 o 
  17   3  -1       43.41       23.92      5.66 o 
  18   3  -1     1662.54     1736.88     15.45 o 
  19   3  -1     1941.64     1977.20     16.76 o 
  20   3  -1     3379.03     3168.52     23.77 o 
  21   3  -1      240.47      312.03     17.96 o 
  22   3  -1      168.77      140.82      7.61 o 
  23   3  -1      639.36      745.34     15.82 o 
  24   3  -1      290.95      310.15      9.76 o 
  25   3  -1      945.77      976.19     14.42 o 
  26   3  -1     1002.24      986.95     18.55 o 
  27   3  -1     2322.18     2257.34     30.84 o 
  28   3  -1       50.44       77.10      8.82 o 
  29   3  -1      665.42      616.37     13.20 o 
  30   3  -1      543.05      490.62     16.61 o 
  31   3  -1      198.76      249.35     11.14 o 
  32   3  -1      101.79      100.79      9.38 o 
  33   3  -1      266.42      280.11     11.75 o 
  34   3  -1      109.56      135.77     10.55 o 
  35   3  -1      420.29      376.20     13.10 o 
  36   3  -1       18.78       53.91     12.77 o 
  37   3  -1      240.17      252.71     15.59 o 
  38   3  -1     1138.25     1074.51     29.04 o 
  39   3  -1      293.26      330.13     21.44 o 
  40   3  -1       19.65       44.16     17.85 o 
  41   3  -1      273.91      251.33     21.54 o 
  42   3  -1       65.13       69.11     19.75 o 
  43   3  -1      109.95      112.62     20.66 o 
  44   3  -1       89.66       95.47     20.83 o 
  45   3  -1       17.66       41.50     19.84 o 
  46   3  -1      215.09      191.04     19.60 o 
  47   3  -1       39.75       57.58     20.17 o 
  48   3  -1      307.45      296.42     23.99 o 
  49   3  -1      445.27      427.79     25.51 o 
  50   3  -1       68.30       87.60     21.32 o 
  51   3  -1       77.58       91.41     21.35 o 
  52   3  -1      114.42      141.77     22.01 o 
  53   3  -1       62.59       83.07     21.57 o 
  54   3  -1       62.35       97.11     22.62 o 
  55   3  -1      192.17      215.94     23.61 o 
  56   3  -1        4.41       32.78     21.27 o 
  57   3  -1       63.24       59.94     22.27 o 
  58   3  -1       13.23       43.26     22.15 o 
  59   3  -1       26.96       22.57     23.65 o 
  60   3  -1        5.41       -9.95     38.74 o 
  61   3  -1       95.70       60.00     32.53 o 
  62   3  -1       59.51       33.91     30.31 o 
  63   3  -1      172.55      149.21     39.95 o 
  64   3  -1       33.17       50.87     38.72 o 
  65   3  -1      171.94      171.13     58.29 o 
  66   3  -1      110.47      118.75     52.02 o 
  67   3  -1      165.30       54.48     65.68 o 
  68   3  -1       47.52       50.49     45.80 o 
   1   4  -1     1296.13     1286.13     11.97 o 
   2   4  -1     1800.91     1353.98     12.32 o 
   3   4  -1      439.00      498.93     10.83 o 
   4   4  -1    12418.66    11941.84     77.67 o 
   5   4  -1     1655.89     1705.89     13.44 o 
   6   4  -1     4554.09     4664.77     34.39 o 
   7   4  -1      429.85      445.21      8.17 o 
   8   4  -1     1341.06     1350.70     18.07 o 
   9   4  -1      346.97      310.61     13.81 o 
  10   4  -1     2025.07     1958.23     29.95 o 
  11   4  -1      166.62      181.82      9.90 o 
  12   4  -1     1042.71     1010.17     16.31 o 
  13   4  -1      972.66     1055.07     16.88 o 
  14   4  -1     2897.30     2822.16     37.97 o 
  15   4  -1       94.71       90.55      9.69 o 
  16   4  -1     4111.79     3967.67     40.05 o 
  17   4  -1      554.49      575.33     28.79 o 
  18   4  -1     2335.18     2155.73     43.57 o 
  19   4  -1      805.12      786.40     28.34 o 
  20   4  -1     1063.22      922.96     36.19 o 
  21   4  -1      281.23      229.92     10.74 o 
  22   4  -1     2013.81     1850.00     28.02 o 
  23   4  -1     1431.82     1326.52     27.55 o 
  24   4  -1        8.39       16.40      7.37 o 
  25   4  -1       89.00      100.29      7.22 o 
  26   4  -1      126.36      126.40      7.53 o 
  27   4  -1      144.56      121.68      7.76 o 
  28   4  -1     1012.55      954.18     18.80 o 
  29   4  -1       26.20       59.57     10.91 o 
  30   4  -1      158.95      165.26     12.73 o 
  31   4  -1        6.20        3.74     10.34 o 
  32   4  -1       82.74      104.35     13.42 o 
  33   4  -1      472.39      481.29     22.36 o 
  34   4  -1      233.35      186.38     19.40 o 
  35   4  -1       58.69       66.38     17.65 o 
  36   4  -1     1082.39     1008.65     28.73 o 
  37   4  -1      271.24      306.98     21.48 o 
  38   4  -1      275.78      268.26     21.69 o 
  39   4  -1       19.12       27.81     18.64 o 
  40   4  -1       57.48       80.86     19.84 o 
  41   4  -1      327.00      322.64     25.54 o 
  42   4  -1     1033.33     1033.82     31.65 o 
  43   4  -1       47.53       80.16     21.40 o 
  44   4  -1     1037.24     1047.99     37.44 o 
  45   4  -1        4.02       38.52     21.92 o 
  46   4  -1      493.98      517.93     26.96 o 
  47   4  -1      117.23      160.80     33.00 o 
  48   4  -1       76.14      106.18     25.38 o 
  49   4  -1      605.69      555.59     28.13 o 
  50   4  -1      131.88      165.81     23.50 o 
  51   4  -1      168.42      205.80     24.24 o 
  52   4  -1        6.82       34.81     21.22 o 
  53   4  -1      292.53      302.77     25.60 o 
  54   4  -1      470.23      505.85     32.87 o 
  55   4  -1       14.82       44.75     21.50 o 
  56   4  -1       33.13       32.79     23.01 o 
  57   4  -1       10.63       14.39     29.92 o 
  58   4  -1       56.11       76.71     23.22 o 
  59   4  -1      136.65      111.17     23.86 o 
  60   4  -1      157.51      154.82     24.64 o 
  61   4  -1       67.90       42.35     34.96 o 
  62   4  -1      187.71      132.52     30.74 o 
  63   4  -1       33.00       33.30     38.88 o 
  64   4  -1      108.58      112.70     40.40 o 
  65   4  -1      184.85      166.98     77.91 o 
  66   4  -1       43.50       82.09     60.29 o 
  67   4  -1       42.55       78.41     60.72 o 
   1   5  -1    11666.39    10819.01    108.61 o 
   2   5  -1      189.13      272.63      9.04 o 
   3   5  -1     1143.34     1095.50     14.51 o 
   4   5  -1     3966.49     3625.38     32.59 o 
   5   5  -1     2455.49     2494.19     21.85 o 
   6   5  -1     1714.79     1570.60     14.66 o 
   7   5  -1      271.68      268.84      7.71 o 
   8   5  -1      218.51      207.82      6.69 o 
   9   5  -1     1627.03     1505.99     38.66 o 
  10   5  -1      353.94      287.39     13.32 o 
  11   5  -1     2876.03     2728.98     59.81 o 
  12   5  -1      549.29      483.23     12.59 o 
  13   5  -1     1939.28     1828.83     32.64 o 
  14   5  -1      220.71      280.26     12.79 o 
  15   5  -1     5390.06     5248.55     54.02 o 
  16   5  -1       73.10       69.31     10.46 o 
  17   5  -1     1410.28     1299.55     24.23 o 
  18   5  -1      831.47      743.52     17.22 o 
  19   5  -1      777.18      758.84     17.39 o 
  20   5  -1     1078.17      990.61     19.43 o 
  21   5  -1      126.74      106.14     11.16 o 
  22   5  -1      612.77      630.57     17.01 o 
  23   5  -1     4049.34     3719.85     48.31 o 
  24   5  -1      844.90      817.76     24.18 o 
  25   5  -1      257.37      241.80     13.82 o 
  26   5  -1      715.33      645.81     18.14 o 
  27   5  -1     1561.71     1439.54     24.37 o 
  28   5  -1      645.65      585.03     18.19 o 
  29   5  -1      226.02      243.70     22.37 o 
  30   5  -1       80.22      107.32     20.93 o 
  31   5  -1       14.77       29.77     19.87 o 
  32   5  -1       52.76       54.65     20.05 o 
  33   5  -1      251.76      248.42     25.10 o 
  34   5  -1       43.51       95.10     22.28 o 
  35   5  -1     1029.50     1026.23     35.02 o 
  36   5  -1      206.58      258.07     26.30 o 
  37   5  -1      773.97      753.59     44.82 o 
  38   5  -1        1.41       62.05     23.39 o 
  39   5  -1     1061.28     1002.66     36.83 o 
  40   5  -1      185.86      182.87     27.53 o 
  41   5  -1      621.49      543.83     32.72 o 
  42   5  -1       67.71       86.48     26.22 o 
  43   5  -1       38.30       35.75     25.49 o 
  44   5  -1       59.83       57.22     25.54 o 
  45   5  -1       31.67       24.02     27.97 o 
  46   5  -1      123.69      130.93     30.31 o 
  47   5  -1      132.41      126.39     33.36 o 
  48   5  -1      163.83      169.15     35.00 o 
  49   5  -1      427.81      394.97     40.22 o 
  50   5  -1       80.01      120.70     35.95 o 
  51   5  -1      566.35      670.56     60.09 o 
  52   5  -1      124.13      150.46     28.55 o 
  53   5  -1      148.08      160.06     30.06 o 
  54   5  -1       70.87       88.17     36.18 o 
  55   5  -1      330.53      327.58     33.05 o 
  56   5  -1       40.49       48.97     26.49 o 
  57   5  -1       80.63       76.19     29.20 o 
  58   5  -1        9.30       14.84     28.61 o 
  59   5  -1      138.00      125.40     30.21 o 
  60   5  -1       24.55       23.07     29.00 o 
  61   5  -1       50.43       42.25     31.95 o 
  62   5  -1        2.41      -18.93     32.18 o 
  63   5  -1       70.45       13.63     33.66 o 
  64   5  -1       83.15       90.00     35.68 o 
  65   5  -1       69.65       78.43     44.33 o 
  66   5  -1       27.24       39.94     62.46 o 
   1   6  -1      273.77      254.56     10.66 o 
   2   6  -1      509.88      516.06     17.47 o 
   3   6  -1       16.28       22.57      8.28 o 
   4   6  -1     1595.48     1428.80     20.44 o 
   5   6  -1      625.24      603.60     15.85 o 
   6   6  -1     5818.59     5519.93     54.81 o 
   7   6  -1     2327.14     1989.84     27.47 o 
   8   6  -1     2252.41     1990.33     20.25 o 
   9   6  -1      157.66      166.76      8.72 o 
  10   6  -1      772.66      669.71     19.45 o 
  11   6  -1      228.49      176.83     24.80 o 
  12   6  -1      114.81      112.02     11.24 o 
  13   6  -1      626.68      554.18     15.85 o 
  14   6  -1      140.29      131.74     11.65 o 
  15   6  -1      826.46      769.62     25.98 o 
  16   6  -1      175.26      170.35     12.25 o 
  17   6  -1      916.29      897.36     19.46 o 
  18   6  -1     4801.01     4524.44     52.01 o 
  19   6  -1     1350.41     1275.86     29.52 o 
  20   6  -1      826.36      780.42     25.16 o 
  21   6  -1       89.44       70.96     11.51 o 
  22   6  -1      569.90      509.57     19.89 o 
  23   6  -1      800.81      662.93     22.17 o 
  24   6  -1      710.20      605.44     33.82 o 
  25   6  -1     1290.00     1324.90     35.22 o 
  26   6  -1      161.88      189.74     25.83 o 
  27   6  -1      635.42      563.57     27.92 o 
  28   6  -1      440.65      454.34     26.99 o 
  29   6  -1       40.02       43.30     21.61 o 
  30   6  -1       47.87       61.79     22.15 o 
  31   6  -1      363.39      370.80     27.50 o 
  32   6  -1      356.50      350.51     28.15 o 
  33   6  -1      616.96      578.63     30.58 o 
  34   6  -1      190.85      153.55     25.06 o 
  35   6  -1       17.44       10.39     23.30 o 
  36   6  -1       75.57       76.70     24.55 o 
  37   6  -1      290.69      295.65     27.58 o 
  38   6  -1      237.28      269.53     28.03 o 
  39   6  -1      205.75      246.82     28.31 o 
  40   6  -1      214.78      292.58     29.17 o 
  41   6  -1      114.59       90.37     26.16 o 
  42   6  -1       65.70       43.30     37.95 o 
  43   6  -1      287.50      283.04     31.22 o 
  44   6  -1      126.29      119.10     29.06 o 
  45   6  -1       17.68       -4.00     29.96 o 
  46   6  -1        2.72        5.77     30.36 o 
  47   6  -1      140.83      178.83     37.91 o 
  48   6  -1      166.44      197.45     37.62 o 
  49   6  -1      131.29      195.86     40.00 o 
  50   6  -1      675.11      672.60     46.56 o 
  51   6  -1      438.00      439.34     56.21 o 
  52   6  -1      428.57      477.64     44.18 o 
  53   6  -1       21.98       48.66     37.06 o 
  54   6  -1      559.90      560.49     37.11 o 
  55   6  -1       75.63       94.48     33.81 o 
  56   6  -1        9.85       38.58     28.77 o 
  57   6  -1      238.64      233.21     32.63 o 
  58   6  -1       90.73       92.07     30.07 o 
  59   6  -1       15.07       20.30     30.07 o 
  60   6  -1      186.22      130.52     31.41 o 
  61   6  -1       15.05      -19.89     32.66 o 
  62   6  -1       36.33        9.29     33.54 o 
  63   6  -1        6.42      -35.17     35.17 o 
  64   6  -1        4.13       26.19     37.42 o 
  65   6  -1       52.32      -24.35     69.42 o 
   1   7  -1     3011.98     2845.16     27.39 o 
   2   7  -1     1981.66     1659.18     21.80 o 
   3   7  -1     1193.89     1133.26     18.79 o 
   4   7  -1      109.82      125.54     10.74 o 
   5   7  -1      596.22      589.83     14.91 o 
   6   7  -1     2563.66     2459.95     42.80 o 
   7   7  -1     2020.84     1819.08     29.50 o 
   8   7  -1      871.72      752.85     30.77 o 
   9   7  -1     1175.80     1050.31     31.38 o 
  10   7  -1      135.72      273.54     27.82 o 
  11   7  -1     9175.10     8083.79     59.39 o 
  12   7  -1      710.67      806.59     44.29 o 
  13   7  -1      223.04      233.22     16.58 o 
  14   7  -1     1175.59     1123.56     49.18 o 
  15   7  -1     3072.17     2828.68     63.97 o 
  16   7  -1       53.92      126.28     21.48 o 
  17   7  -1      903.52      885.68     29.67 o 
  18   7  -1       64.44       85.82     20.36 o 
  19   7  -1       30.96       40.56     11.58 o 
  20   7  -1      214.74      207.13     14.27 o 
  21   7  -1     1454.75     1327.85     35.84 o 
  22   7  -1      301.16      369.61     33.18 o 
  23   7  -1     1261.19     1181.05     35.46 o 
  24   7  -1      728.99      676.74     30.10 o 
  25   7  -1     1495.68     1318.19     37.04 o 
  26   7  -1      132.42      163.42     24.42 o 
  27   7  -1     1058.33     1059.02     35.85 o 
  28   7  -1      108.91      135.64     23.60 o 
  29   7  -1      153.97      119.45     42.20 o 
  30   7  -1       36.66       36.18     23.34 o 
  31   7  -1      285.47      300.90     27.16 o 
  32   7  -1       56.41       86.72     24.25 o 
  33   7  -1      432.78      370.60     29.52 o 
  34   7  -1       67.56       90.75     25.21 o 
  35   7  -1      344.31      430.63     35.49 o 
  36   7  -1       61.60      127.72     27.01 o 
  37   7  -1      241.28      223.19     36.41 o 
  38   7  -1      409.30      407.67     31.84 o 
  39   7  -1      951.31     1035.40     41.40 o 
  40   7  -1      107.99      152.40     30.15 o 
  41   7  -1       13.05       52.42     28.52 o 
  42   7  -1       67.04       88.74     28.75 o 
  43   7  -1      329.27      298.51     32.97 o 
  44   7  -1       24.43       37.76     35.03 o 
  45   7  -1      126.79      159.00     36.05 o 
  46   7  -1      231.59      191.97     38.99 o 
  47   7  -1       26.34       74.33     33.67 o 
  48   7  -1      644.87      577.27     46.97 o 
  49   7  -1      595.74      672.86     49.17 o 
  50   7  -1       21.96       51.85     75.59 o 
  51   7  -1      680.73      663.33     51.13 o 
  52   7  -1      224.84      229.03     42.65 o 
  53   7  -1      177.49      182.81     38.97 o 
  54   7  -1      149.54      115.97     39.68 o 
  55   7  -1      112.26       82.63     30.75 o 
  56   7  -1       12.04       61.87     31.67 o 
  57   7  -1      162.64      216.35     34.08 o 
  58   7  -1        9.52       32.46     31.30 o 
  59   7  -1        9.54       21.11     32.51 o 
  60   7  -1       80.77       41.13     34.06 o 
  61   7  -1        9.17       34.81     35.58 o 
  62   7  -1       30.93       67.23     36.31 o 
  63   7  -1       50.00       20.14     37.22 o 
   1   8  -1        5.45       22.51     10.40 o 
   2   8  -1      991.91      871.19     18.57 o 
   3   8  -1        5.72       39.77     16.94 o 
   4   8  -1      586.25      566.10     16.39 o 
   5   8  -1      779.48      673.87     43.86 o 
   6   8  -1     1672.14     1474.57     22.26 o 
   7   8  -1      670.20      606.76     25.58 o 
   8   8  -1      849.12      726.04     23.53 o 
   9   8  -1      113.68      169.02     22.96 o 
  10   8  -1      678.27      585.97     22.09 o 
  11   8  -1       33.80       82.43     17.67 o 
  12   8  -1      417.88      473.02     24.50 o 
  13   8  -1      107.07      202.72     35.22 o 
  14   8  -1     1613.88     1427.93     31.53 o 
  15   8  -1      948.90      867.43     27.32 o 
  16   8  -1      118.22      182.77     18.28 o 
  17   8  -1      780.94      682.01     23.42 o 
  18   8  -1      174.81      229.26     22.65 o 
  19   8  -1      253.59      271.68     23.19 o 
  20   8  -1     1058.55      986.87     33.49 o 
  21   8  -1       48.44       93.24     21.77 o 
  22   8  -1      427.67      398.99     27.51 o 
  23   8  -1      704.96      692.93     31.36 o 
  24   8  -1       64.72      107.12     24.90 o 
  25   8  -1      264.48      287.04     28.27 o 
  26   8  -1      675.89      633.79     31.87 o 
  27   8  -1      522.47      524.18     30.39 o 
  28   8  -1      968.35      916.79     45.80 o 
  29   8  -1      175.43      206.87     28.30 o 
  30   8  -1      293.67      288.58     28.32 o 
  31   8  -1       12.51       43.88     25.91 o 
  32   8  -1      179.76      177.39     27.93 o 
  33   8  -1       10.20       17.38     25.83 o 
  34   8  -1      435.58      470.50     32.51 o 
  35   8  -1      467.69      471.57     33.59 o 
  36   8  -1       70.78       77.61     28.21 o 
  37   8  -1      318.63      293.94     32.79 o 
  38   8  -1      236.73      263.70     32.04 o 
  39   8  -1      172.49      169.25     31.05 o 
  40   8  -1      193.77      201.25     38.36 o 
  41   8  -1      314.95      321.66     55.55 o 
  42   8  -1       23.77       33.52     34.25 o 
  43   8  -1       36.89       24.44     35.19 o 
  44   8  -1      270.95      264.98     40.21 o 
  45   8  -1       16.90       30.97     35.52 o 
  46   8  -1      688.52      606.15     47.67 o 
  47   8  -1      289.19      306.04     41.71 o 
  48   8  -1      121.98      148.84     40.29 o 
  49   8  -1      455.41      449.57     46.07 o 
  50   8  -1       25.89       28.44     36.36 o 
  51   8  -1       13.91       28.07     37.15 o 
  52   8  -1      163.51      130.40     39.78 o 
  53   8  -1       75.00       30.90     48.78 o 
  54   8  -1      203.43      187.73     61.47 o 
  55   8  -1        0.73       44.80     37.15 o 
  56   8  -1       12.42       17.81     32.32 o 
  57   8  -1       11.94       -6.68     32.92 o 
  58   8  -1       19.27       -7.16     38.14 o 
  59   8  -1        3.48       36.45     34.90 o 
  60   8  -1       17.86       18.04     36.29 o 
  61   8  -1        3.91       50.64     37.34 o 
   1   9  -1      995.64      849.66     19.72 o 
   2   9  -1      341.67      396.74     59.24 o 
   3   9  -1      985.85      917.63     53.46 o 
   4   9  -1     1623.87     1504.47     43.01 o 
   5   9  -1      225.63      365.97     40.74 o 
   6   9  -1      548.74      444.00     21.67 o 
   7   9  -1       84.99      170.39     39.26 o 
   8   9  -1     1054.22     1038.46     27.65 o 
   9   9  -1      168.56      461.68     85.26 o 
  10   9  -1     1358.97     1268.45     31.21 o 
  11   9  -1      273.04      366.47     26.76 o 
  12   9  -1      284.65      293.04     21.70 o 
  13   9  -1      230.14      270.52     22.31 o 
  14   9  -1      159.87      349.82     68.78 o 
  15   9  -1     1429.94     1379.07     33.24 o 
  16   9  -1      567.60      677.73     30.05 o 
  17   9  -1      430.06      438.35     24.94 o 
  18   9  -1      313.13      386.74     54.85 o 
  19   9  -1      612.41      571.32     26.69 o 
  20   9  -1      288.58      320.88     24.41 o 
  21   9  -1      382.60      466.32     38.91 o 
  22   9  -1     1451.52     1503.72     72.77 o 
  23   9  -1      535.92      511.88     30.64 o 
  24   9  -1      189.84      219.27     42.64 o 
  25   9  -1      249.56      227.40     27.71 o 
  26   9  -1       21.50       76.78     26.17 o 
  27   9  -1      203.75      232.21     27.24 o 
  28   9  -1      162.69      145.77     26.80 o 
  29   9  -1      127.38      183.27     29.17 o 
  30   9  -1      188.65      257.14     30.63 o 
  31   9  -1      962.00      968.64     39.80 o 
  32   9  -1      310.15      375.78     33.26 o 
  33   9  -1      441.26      380.08     53.02 o 
  34   9  -1       23.42       66.25     28.08 o 
  35   9  -1      155.72      199.99     37.12 o 
  36   9  -1      719.59      708.26     45.20 o 
  37   9  -1      125.69      174.96     37.25 o 
  38   9  -1      113.00      172.78     39.15 o 
  39   9  -1      491.33      498.24     42.99 o 
  40   9  -1       57.78       91.12     35.79 o 
  41   9  -1       80.32       88.26     36.55 o 
  42   9  -1       63.57       68.29     35.11 o 
  43   9  -1       82.63       52.94     36.32 o 
  44   9  -1      114.43      143.29     39.59 o 
  45   9  -1       42.29       77.78     37.75 o 
  46   9  -1      316.38      291.20     42.77 o 
  47   9  -1       22.33       60.38     36.61 o 
  48   9  -1      101.65       78.15     40.70 o 
  49   9  -1      180.85      213.57     74.77 o 
  50   9  -1       22.60       65.15     38.15 o 
  51   9  -1       15.34      -20.66     38.24 o 
  52   9  -1       35.42       31.82     67.67 o 
  53   9  -1       97.80      111.94     41.97 o 
  54   9  -1      151.82      154.88     42.37 o 
  55   9  -1       72.19      123.99     44.07 o 
  56   9  -1        2.51        7.89     35.03 o 
  57   9  -1       73.37       60.73     36.41 o 
  58   9  -1       10.96        5.69     36.73 o 
  59   9  -1       29.70       91.51     63.93 o 
   1  10  -1     2143.54     1845.04     33.50 o 
   2  10  -1      271.45      408.55     79.88 o 
   3  10  -1       28.12      175.09     46.32 o 
   4  10  -1      851.31      811.17     26.69 o 
   5  10  -1      384.04      902.15    129.46 o 
   6  10  -1     1978.80     1896.52     36.42 o 
   7  10  -1      169.51      546.59     32.44 o 
   8  10  -1      137.26      353.59     66.48 o 
   9  10  -1      979.64      976.12     43.10 o 
  10  10  -1      395.48      539.59     61.00 o 
  11  10  -1       81.86      176.74     25.73 o 
  12  10  -1      169.51      187.46     23.12 o 
  13  10  -1       18.84       72.37     21.20 o 
  14  10  -1      165.37      513.94    123.02 o 
  15  10  -1     1964.32     1792.39     52.66 o 
  16  10  -1      521.10      843.48     98.63 o 
  17  10  -1      639.35      804.83     68.67 o 
  18  10  -1      673.91      744.45     47.43 o 
  19  10  -1       80.76      250.61     38.85 o 
  20  10  -1      677.92      659.43     29.98 o 
  21  10  -1      151.67      470.76    128.03 o 
  22  10  -1     1031.01     1088.26     34.92 o 
  23  10  -1      241.05      320.76     26.70 o 
  24  10  -1       20.01       46.17     21.93 o 
  25  10  -1       28.96       76.99     22.80 o 
  26  10  -1       15.02       62.68     24.30 o 
  27  10  -1      211.25      228.64     24.75 o 
  28  10  -1      135.30      135.54     30.15 o 
  29  10  -1      182.82      229.68     36.19 o 
  30  10  -1      335.10      362.90     38.83 o 
  31  10  -1      182.18      232.81     36.62 o 
  32  10  -1       33.47       45.51     33.43 o 
  33  10  -1       86.09      107.36     36.13 o 
  34  10  -1      183.59      218.35     37.62 o 
  35  10  -1        8.08       63.44     34.73 o 
  36  10  -1      498.99      514.56     44.34 o 
  37  10  -1      350.95      407.77     43.73 o 
  38  10  -1      202.05      273.32     69.50 o 
  39  10  -1       25.80       44.41     37.32 o 
  40  10  -1      273.51      240.19     43.98 o 
  41  10  -1      166.12      220.93     41.98 o 
  42  10  -1       56.39       75.86     37.85 o 
  43  10  -1       78.31       52.17     40.67 o 
  44  10  -1      258.29      259.37     43.19 o 
  45  10  -1       19.87       25.10     38.10 o 
  46  10  -1       14.43        2.24     37.35 o 
  47  10  -1      178.06      121.17     39.61 o 
  48  10  -1        3.85       39.17     36.90 o 
  49  10  -1      201.30      165.43     39.77 o 
  50  10  -1       33.15       52.34     40.24 o 
  51  10  -1       15.86       24.00     41.15 o 
  52  10  -1      163.21      115.59     42.77 o 
  53  10  -1        3.12       15.07     42.01 o 
  54  10  -1       30.55      -14.89     42.93 o 
  55  10  -1       75.04       70.64     45.50 o 
  56  10  -1       17.69       46.99     38.31 o 
   1  11  -1      924.62      889.17     40.20 o 
   2  11  -1      780.69      931.62     41.17 o 
   3  11  -1      293.82      379.31     79.90 o 
   4  11  -1      707.55      628.51     41.29 o 
   5  11  -1      156.81      235.45     47.90 o 
   6  11  -1      108.09      467.29     33.48 o 
   7  11  -1     1149.75     1094.88     31.87 o 
   8  11  -1       72.19      340.90     83.60 o 
   9  11  -1      510.72      448.11     26.10 o 
  10  11  -1       96.67      228.03     45.93 o 
  11  11  -1      361.44      425.70     26.17 o 
  12  11  -1      133.58      313.21     64.16 o 
  13  11  -1      623.90      615.73     29.12 o 
  14  11  -1       31.52       98.84     26.29 o 
  15  11  -1        2.35       54.25     20.81 o 
  16  11  -1       70.33       83.91     21.66 o 
  17  11  -1       94.71      114.89     23.10 o 
  18  11  -1      208.00      308.96     49.19 o 
  19  11  -1      469.64      516.54     31.93 o 
  20  11  -1       36.22      243.22     65.05 o 
  21  11  -1      845.82      841.26     34.35 o 
  22  11  -1      225.78      344.10     38.66 o 
  23  11  -1       88.00      134.95     25.53 o 
  24  11  -1      197.53      558.97    123.41 o 
  25  11  -1     1873.63     1862.39     46.06 o 
  26  11  -1      179.11      391.88     66.84 o 
  27  11  -1      279.86      266.23     29.70 o 
  28  11  -1       83.34      119.22     37.42 o 
  29  11  -1      310.76      267.98     29.43 o 
  30  11  -1      196.00      253.37     56.00 o 
  31  11  -1      504.36      511.10     32.52 o 
  32  11  -1      328.76      340.25     30.95 o 
  33  11  -1      328.60      372.13     31.07 o 
  34  11  -1      256.60      325.13     30.31 o 
  35  11  -1      231.08      296.26     31.13 o 
  36  11  -1       69.93      154.22     27.72 o 
  37  11  -1      316.19      323.62     40.94 o 
  38  11  -1       16.10       50.62     37.27 o 
  39  11  -1      717.90      608.94     79.42 o 
  40  11  -1       29.98       48.80     36.83 o 
  41  11  -1       60.56       67.95     37.64 o 
  42  11  -1       35.10       -1.57     36.71 o 
  43  11  -1       15.80      -19.48     36.29 o 
  44  11  -1       32.65       42.75     37.73 o 
  45  11  -1        3.03       -0.23     37.08 o 
  46  11  -1        8.67       21.34     39.42 o 
  47  11  -1       40.35       52.24     41.36 o 
  48  11  -1       66.18       40.51     39.77 o 
  49  11  -1       60.35       17.52     52.93 o 
  50  11  -1      138.53      149.38     44.72 o 
  51  11  -1      294.51      293.65     49.59 o 
  52  11  -1       76.31       82.17     45.77 o 
  53  11  -1       28.86       95.95     62.47 o 
   1  12  -1       31.21      375.28     48.96 o 
   2  12  -1     1003.22      915.66     42.53 o 
   3  12  -1       97.66      451.36     44.67 o 
   4  12  -1      636.10      562.61     54.13 o 
   5  12  -1      133.41      764.81    162.68 o 
   6  12  -1     1471.34     1552.33     49.26 o 
   7  12  -1      202.04      708.51     61.86 o 
   8  12  -1      512.97      586.76     59.99 o 
   9  12  -1      506.04      609.71     92.64 o 
  10  12  -1      525.35      575.17     60.66 o 
  11  12  -1      124.45      346.04     86.39 o 
  12  12  -1      327.50      358.93     29.94 o 
  13  12  -1       90.09      162.41     45.73 o 
  14  12  -1      124.04      229.81     24.79 o 
  15  12  -1       97.34      177.54     42.02 o 
  16  12  -1      545.70      528.40     30.22 o 
  17  12  -1       92.98      256.60     40.74 o 
  18  12  -1      317.85      380.29     46.19 o 
  19  12  -1      288.65      442.10     75.61 o 
  20  12  -1      872.79      823.27     34.65 o 
  21  12  -1      361.34      483.52     80.69 o 
  22  12  -1      377.72      400.69     30.14 o 
  23  12  -1       78.33      111.86     29.53 o 
  24  12  -1       64.27       73.97     25.54 o 
  25  12  -1       24.81       55.64     24.46 o 
  26  12  -1      261.84      236.48     28.77 o 
  27  12  -1      100.20      132.03     25.75 o 
  28  12  -1      177.39      163.26     27.97 o 
  29  12  -1       14.44       96.75     27.51 o 
  30  12  -1      408.06      371.07     32.44 o 
  31  12  -1      131.40      170.60     28.31 o 
  32  12  -1       80.46       89.45     26.97 o 
  33  12  -1       13.31      130.14     68.62 o 
  34  12  -1      752.70      709.53     37.85 o 
  35  12  -1      111.51      170.21     33.82 o 
  36  12  -1       28.22       63.12     28.06 o 
  37  12  -1       13.86       67.06     28.20 o 
  38  12  -1      573.41      507.09     47.37 o 
  39  12  -1       38.37       63.01     30.15 o 
  40  12  -1       13.39      -17.03     30.14 o 
  41  12  -1       71.24       35.87     31.73 o 
  42  12  -1       13.27      -22.13     40.15 o 
  43  12  -1       62.97       96.97     39.21 o 
  44  12  -1      341.97      292.99     46.36 o 
  45  12  -1       36.87       87.41     43.10 o 
  46  12  -1      149.38      145.31     45.22 o 
  47  12  -1       36.14       32.62     42.57 o 
  48  12  -1       90.24       70.94     44.42 o 
  49  12  -1       25.69       30.48     46.49 o 
   1  13  -1      388.54      387.47     36.89 o 
   2  13  -1      289.62      346.04     36.32 o 
   3  13  -1        1.23      240.05     34.50 o 
   4  13  -1      388.46      417.63     37.06 o 
   5  13  -1       44.85      167.17     32.84 o 
   6  13  -1       19.47       74.52     31.53 o 
   7  13  -1      138.06      283.62     35.34 o 
   8  13  -1      491.20      421.79     47.37 o 
   9  13  -1      138.73      406.66     37.19 o 
  10  13  -1      848.10      767.25     43.68 o 
  11  13  -1      262.34      385.79     37.52 o 
  12  13  -1       89.58      119.23     45.68 o 
  13  13  -1       65.24      136.87     46.20 o 
  14  13  -1      338.25      347.43     52.77 o 
  15  13  -1      417.57      370.16     39.29 o 
  16  13  -1      108.80      195.94     48.65 o 
  17  13  -1      249.08      227.80     27.39 o 
  18  13  -1      202.33      236.59     52.31 o 
  19  13  -1      140.43      160.55     53.92 o 
  20  13  -1       94.68      135.68     25.79 o 
  21  13  -1      261.08      315.26     38.34 o 
  22  13  -1      402.57      439.93     32.45 o 
  23  13  -1      156.71      193.59     28.53 o 
  24  13  -1       76.16      117.49     26.12 o 
  25  13  -1      120.47      141.94     26.93 o 
  26  13  -1      188.98      109.21     27.91 o 
  27  13  -1       45.07       81.31     27.44 o 
  28  13  -1      231.43      215.67     30.52 o 
  29  13  -1       10.31       45.55     28.71 o 
  30  13  -1       30.26      128.71     34.56 o 
  31  13  -1      484.07      376.19     34.40 o 
  32  13  -1      201.17      187.41     29.73 o 
  33  13  -1       44.98       74.31     30.02 o 
  34  13  -1       18.41       62.77     30.22 o 
  35  13  -1      125.79      143.77     30.63 o 
  36  13  -1      324.47      284.17     33.03 o 
  37  13  -1      108.10      121.85     31.74 o 
  38  13  -1        1.81       17.39     63.70 o 
  39  13  -1      239.82      167.66     64.70 o 
  40  13  -1      193.35      271.00     47.42 o 
  41  13  -1        8.55       61.89     50.31 o 
  42  13  -1       99.25       77.82     43.86 o 
  43  13  -1       24.23       79.77     44.60 o 
  44  13  -1       45.85       40.76     68.51 o 
  45  13  -1       45.53       44.98     45.50 o 
   1  14  -1     1834.77     1516.71     55.28 o 
   2  14  -1      168.84      727.13     57.61 o 
   3  14  -1      512.32      462.44     42.53 o 
   4  14  -1      144.19      350.79     40.71 o 
   5  14  -1      394.14      621.43     65.13 o 
   6  14  -1      935.66      817.43     56.30 o 
   7  14  -1       21.94      264.00     70.77 o 
   8  14  -1       32.66      104.70     35.60 o 
   9  14  -1      630.94      524.24     43.41 o 
  10  14  -1      151.05      276.40     38.22 o 
  11  14  -1       11.00       81.48     33.61 o 
  12  14  -1      224.67      233.05     39.66 o 
  13  14  -1      212.81      241.10     58.71 o 
  14  14  -1       60.71      134.15     33.58 o 
  15  14  -1       38.82       96.58     32.38 o 
  16  14  -1      155.62      186.25     34.48 o 
  17  14  -1      134.22      206.50     35.86 o 
  18  14  -1      225.57      311.17     36.95 o 
  19  14  -1       27.84      188.97     43.49 o 
  20  14  -1      146.94      196.12     46.04 o 
  21  14  -1      299.83      274.13     33.95 o 
  22  14  -1       20.02      139.53     42.67 o 
  23  14  -1      163.18      215.24     42.96 o 
  24  14  -1        7.05       64.30     49.52 o 
  25  14  -1       24.16       64.95     33.73 o 
  26  14  -1        0.58       24.32     30.13 o 
  27  14  -1       97.02       84.79     39.57 o 
  28  14  -1      132.72      127.92     35.90 o 
  29  14  -1       28.31       34.56     29.53 o 
  30  14  -1      148.54      243.64     38.53 o 
  31  14  -1      611.76      525.72     38.36 o 
  32  14  -1      299.64      349.02     34.25 o 
  33  14  -1      155.92      184.00     39.21 o 
  34  14  -1      100.00      118.49     33.06 o 
  35  14  -1       53.96      117.69     73.84 o 
  36  14  -1       47.06       77.09     42.58 o 
  37  14  -1       38.56       98.94     43.75 o 
  38  14  -1        6.30       -3.07     43.84 o 
  39  14  -1       17.93       11.01     45.24 o 
  40  14  -1       53.06       50.85     44.68 o 
   1  15  -1      116.70      109.75     36.91 o 
   2  15  -1       47.72      133.05     36.59 o 
   3  15  -1      210.47      222.20     39.51 o 
   4  15  -1      246.88      262.63     40.85 o 
   5  15  -1      126.00      179.68     37.72 o 
   6  15  -1       97.96      149.25     38.80 o 
   7  15  -1      470.14      337.41     43.20 o 
   8  15  -1      149.57      223.35     41.65 o 
   9  15  -1       70.12      135.98     44.59 o 
  10  15  -1       78.83      174.81     89.31 o 
  11  15  -1      306.58      240.91     41.09 o 
  12  15  -1       27.63       89.56     35.32 o 
  13  15  -1      113.94       58.32     33.96 o 
  14  15  -1       15.16      176.66     38.02 o 
  15  15  -1      796.00      545.15     46.71 o 
  16  15  -1       67.72      206.14     39.52 o 
  17  15  -1       52.34       81.25     36.29 o 
  18  15  -1       32.98       58.53     35.81 o 
  19  15  -1       33.56       70.19     70.35 o 
  20  15  -1       26.59       67.75     35.19 o 
  21  15  -1      181.44      128.97     36.90 o 
  22  15  -1      144.68      150.70     43.65 o 
  23  15  -1      126.47      145.51     38.57 o 
  24  15  -1       32.78      106.93     80.22 o 
  25  15  -1      107.52      132.86     54.96 o 
  26  15  -1        9.92       40.98     38.97 o 
  27  15  -1       65.72      120.70     48.98 o 
  28  15  -1      211.92      232.77     70.20 o 
  29  15  -1       52.74       81.81     53.02 o 
  30  15  -1       46.06       83.34     43.35 o 
  31  15  -1       93.57       80.83     54.81 o 
  32  15  -1      251.27       97.37     45.52 o 
  33  15  -1       78.25       81.34     47.05 o 
  34  15  -1      112.02      116.66     67.67 o 
  35  15  -1      148.67       98.15     71.22 o 
   1  16  -1       43.34      153.58     39.50 o 
   2  16  -1      217.56      223.25     41.73 o 
   3  16  -1      265.56      252.69     40.04 o 
   4  16  -1       78.00      117.23     37.94 o 
   5  16  -1        6.33       88.95     37.61 o 
   6  16  -1      204.30      162.05     36.70 o 
   7  16  -1       23.16      133.67     36.72 o 
   8  16  -1      234.94      263.00     37.76 o 
   9  16  -1       17.64       90.56     36.67 o 
  10  16  -1       74.63       80.66     37.36 o 
  11  16  -1       48.50       78.11     37.76 o 
  12  16  -1      220.71      194.75     67.52 o 
  13  16  -1       31.75      101.43     37.55 o 
  14  16  -1       18.81        7.44     38.02 o 
  15  16  -1       94.61      129.63     53.78 o 
  16  16  -1       37.16       96.07     39.81 o 
  17  16  -1      143.94      117.24     79.47 o 
  18  16  -1      108.59      102.74     40.17 o 
  19  16  -1       60.29      210.93     41.58 o 
  20  16  -1      595.75      433.37     49.55 o 
  21  16  -1       86.03      128.66     74.01 o 
  22  16  -1       46.90       56.70     42.89 o 
  23  16  -1       29.17       -9.98     44.35 o 
  24  16  -1       46.01       53.86     64.15 o 
  25  16  -1       39.62       36.26     64.53 o 
   1  17  -1       69.67       92.20     41.69 o 
   2  17  -1      124.80       94.89     41.92 o 
   3  17  -1       27.52      114.20     42.62 o 
   4  17  -1       73.59      125.22     51.26 o 
   5  17  -1      110.57      146.49     43.62 o 
   6  17  -1      155.88      133.68     44.05 o 
   7  17  -1      154.35      143.27     43.77 o 
   8  17  -1      161.38      189.42     43.86 o 
   9  17  -1       12.65      130.00     43.83 o 
  10  17  -1       36.98      119.62     44.75 o 
  11  17  -1       42.89      106.03     45.84 o 
  12  17  -1       44.87       95.48     45.75 o 
  13  17  -1       44.69      232.04     58.48 o 
  14  17  -1      130.96      149.74     65.48 o 
  10   0   0     4409.03     4519.00    104.79 o 
  12   0   0    20960.33    23989.52    795.40 o 
  14   0   0      230.95      910.20    276.38 o 
  16   0   0        0.33       35.10     18.28 o 
  18   0   0        2.60       18.78     10.13 o 
  20   0   0     5551.19     6355.79     77.98 o 
  22   0   0      261.94      295.90     16.88 o 
  24   0   0     1483.48     1441.26     37.63 o 
  26   0   0     1532.86     1444.74     29.00 o 
  28   0   0     4826.51     4724.24     65.14 o 
  30   0   0      167.99      215.07     19.57 o 
  32   0   0    11152.35    10837.38     81.69 o 
  34   0   0     4088.12     4073.29     74.26 o 
  36   0   0      457.51      601.16     27.17 o 
  38   0   0     3256.52     3220.91     51.42 o 
  40   0   0      165.44      197.57     16.40 o 
  42   0   0        0.07       43.47     15.73 o 
  44   0   0      194.75      197.95     18.12 o 
  46   0   0      943.73      939.42     26.15 o 
  48   0   0      738.12      629.23     29.32 o 
  50   0   0      170.16      227.99     50.02 o 
  52   0   0       49.98       26.81     39.12 o 
  54   0   0       35.03       18.30     39.31 o 
  56   0   0       26.29      113.22     49.90 o 
  58   0   0     1070.19     1032.57     70.17 o 
  60   0   0       72.52       81.76     43.76 o 
  62   0   0       38.42       54.73     49.25 o 
  64   0   0       82.34      114.22     52.87 o 
  66   0   0      808.61      940.87     73.85 o 
  68   0   0      124.73      156.61     62.07 o 
   9   1   0     2470.28     2663.29     31.39 o 
  10   1   0     3129.77     3142.99     18.99 o 
  11   1   0    11180.82    11758.44     72.72 o 
  12   1   0     1429.78     1496.06     23.41 o 
  13   1   0      580.23      581.69     12.30 o 
  14   1   0      225.39      353.00     26.51 o 
  15   1   0     1367.15     1540.58     32.12 o 
  16   1   0     4922.93     4870.50     26.81 o 
  17   1   0      918.71     1041.94     14.11 o 
  18   1   0      637.96      724.02     12.89 o 
  19   1   0     5243.98     4847.66     72.71 o 
  20   1   0       29.53      239.80     23.85 o 
  21   1   0      250.53      332.42     11.09 o 
  22   1   0     1954.60     2165.44     22.08 o 
  23   1   0     3540.60     3497.71     27.98 o 
  24   1   0     3044.87     3080.83     25.60 o 
  25   1   0      302.48      427.86     12.54 o 
  26   1   0       10.05       88.13      9.81 o 
  27   1   0       98.45       62.80      9.48 o 
  28   1   0       20.45      110.69      9.51 o 
  29   1   0       83.63      114.68      9.54 o 
  30   1   0      421.71      492.32     18.12 o 
  31   1   0      650.65      735.23     15.03 o 
  32   1   0      825.94     1030.18     17.38 o 
  33   1   0     2402.41     2494.58     39.34 o 
  34   1   0      384.73      449.69     13.94 o 
  35   1   0      247.04      319.14     14.38 o 
  36   1   0      252.58      274.03     12.83 o 
  37   1   0      794.70      712.23     16.58 o 
  38   1   0      102.37      158.24     12.65 o 
  39   1   0      839.16      833.48     18.72 o 
  40   1   0      688.61      696.96     17.70 o 
  41   1   0      304.49      317.73     14.58 o 
  42   1   0      817.11      820.48     18.91 o 
  43   1   0     1667.32     1637.64     46.51 o 
  44   1   0      121.01      172.58     15.81 o 
  45   1   0      373.07      321.91     15.79 o 
  46   1   0        0.70       20.78     13.76 o 
  47   1   0       38.67       56.66     15.28 o 
  48   1   0     1317.48     1293.06     44.57 o 
  49   1   0       14.49       63.50     17.08 o 
  50   1   0       83.77       74.67     17.71 o 
  51   1   0      111.14      117.13     18.66 o 
  52   1   0        3.78       24.64     20.99 o 
  53   1   0        1.52       21.83     20.56 o 
  54   1   0       60.22       57.51     21.76 o 
  55   1   0      231.60      235.51     26.30 o 
  56   1   0      197.39      229.91     33.85 o 
  57   1   0        0.53       30.66     30.07 o 
  58   1   0        0.13       41.44     31.91 o 
  59   1   0      441.85      411.78     41.43 o 
  60   1   0        0.23       31.10     32.29 o 
  61   1   0        0.16       17.75     50.80 o 
  62   1   0       27.74       60.90     33.94 o 
  63   1   0      156.36      181.33     37.99 o 
  64   1   0       16.06       53.36     37.06 o 
  65   1   0      307.57      272.26     43.41 o 
  66   1   0      140.83      164.69     39.98 o 
  67   1   0       42.35       40.10     40.87 o 
  68   1   0        8.57       40.18     44.29 o 
  69   1   0      147.93      117.82     52.68 o 
   5   2   0     9530.20     9139.24     62.60 o 
   6   2   0     3824.05     3796.42     59.45 o 
   7   2   0      623.14      779.34     13.15 o 
   8   2   0        3.21       14.10      7.49 o 
   9   2   0       54.07       40.25      8.11 o 
  10   2   0     4935.19     5305.65     63.13 o 
  11   2   0    13718.66    13961.63    113.39 o 
  12   2   0    16173.78    15878.53     68.82 o 
  13   2   0     1295.41     1484.28     25.82 o 
  14   2   0      537.88      585.98     22.77 o 
  15   2   0     3042.84     3048.26     16.64 o 
  16   2   0    22672.17    24348.00    117.39 o 
  17   2   0     4704.32     4564.89     53.69 o 
  18   2   0       31.30       66.31     10.69 o 
  19   2   0       21.92       41.32      5.70 o 
  20   2   0      258.98      397.36     19.32 o 
  21   2   0     4029.19     4252.87     38.32 o 
  22   2   0      494.28      740.73     14.04 o 
  23   2   0     1857.87     1948.18     22.19 o 
  24   2   0     1114.30     1063.96     40.54 o 
  25   2   0      466.08      612.47     21.45 o 
  26   2   0      131.85      250.21     10.87 o 
  27   2   0      814.11      862.58     40.56 o 
  28   2   0     2515.74     2544.57     25.98 o 
  29   2   0     5973.50     5919.42     59.20 o 
  30   2   0       10.01      185.51     10.24 o 
  31   2   0       20.34       46.33      8.96 o 
  32   2   0       59.30      177.80     10.80 o 
  33   2   0      955.55      851.00     15.98 o 
  34   2   0      103.64      197.25     11.21 o 
  35   2   0     2451.04     2322.99     43.76 o 
  36   2   0       15.12      104.77     10.83 o 
  37   2   0      172.29      173.45     11.62 o 
  38   2   0       80.03      119.65     11.06 o 
  39   2   0      124.24      131.78     13.63 o 
  40   2   0      448.17      403.94     17.01 o 
  41   2   0      208.88      238.93     20.11 o 
  42   2   0        9.57       58.40     18.27 o 
  43   2   0     1353.24     1354.59     32.20 o 
  44   2   0       82.88      168.86     20.21 o 
  45   2   0      128.60      191.38     20.58 o 
  46   2   0       11.42       71.59     19.54 o 
  47   2   0     1636.93     1568.01     45.48 o 
  48   2   0      185.73      187.28     22.34 o 
  49   2   0       83.76      124.56     21.91 o 
  50   2   0     1201.10     1299.15     60.21 o 
  51   2   0      112.79      189.16     21.33 o 
  52   2   0       11.73       54.00     19.56 o 
  53   2   0       47.11      104.79     19.93 o 
  54   2   0       92.86      142.25     21.55 o 
  55   2   0       84.19       87.13     24.28 o 
  56   2   0        9.79       22.44     28.01 o 
  57   2   0        3.46       35.76     24.13 o 
  58   2   0       75.74       81.55     25.64 o 
  59   2   0       32.72       48.80     25.40 o 
  60   2   0       13.60       51.85     32.63 o 
  61   2   0      138.36      109.39     48.27 o 
  62   2   0      117.99      100.68     35.71 o 
  63   2   0        0.73       16.82     35.48 o 
  64   2   0       71.34       65.47     49.73 o 
  65   2   0       20.98       26.24     38.36 o 
  66   2   0       27.94       18.27     39.91 o 
  67   2   0       64.40       56.48     41.89 o 
  68   2   0       14.82       57.68     65.09 o 
  69   2   0       31.93       27.90     65.41 o 
   0   3   0       14.15      105.34     28.51 o 
   1   3   0     5865.74     6289.39     54.65 o 
   2   3   0    16188.08    15930.51     80.77 o 
   3   3   0        0.62      301.22     38.19 o 
   4   3   0    21224.37    20278.87    367.22 o 
   5   3   0    24452.86    24401.20    271.50 o 
   6   3   0     1910.93     2118.29     21.66 o 
   7   3   0    17184.54    16608.87    138.11 o 
   8   3   0        9.09       55.07      6.98 o 
   9   3   0       93.69      131.67      6.38 o 
  10   3   0      432.35      350.70      7.97 o 
  11   3   0       42.44       65.21      7.79 o 
  12   3   0     4379.50     4349.24     99.27 o 
  13   3   0     3058.16     2808.17     67.39 o 
  14   3   0      189.01      171.97      7.67 o 
  15   3   0     3261.26     3280.19     51.50 o 
  16   3   0      224.66      446.79     16.72 o 
  17   3   0      684.46      878.22     19.37 o 
  18   3   0     3117.23     3204.95     32.96 o 
  19   3   0       60.46       56.78     11.87 o 
  20   3   0      675.38      628.32     15.24 o 
  21   3   0      340.03      301.77      9.17 o 
  22   3   0      561.30      531.28     23.06 o 
  23   3   0      312.38      276.10      9.60 o 
  24   3   0     2350.29     2137.53     43.69 o 
  25   3   0      689.70      653.78     11.21 o 
  26   3   0        0.00       23.17      6.20 o 
  27   3   0        7.62       33.51      6.98 o 
  28   3   0      948.99      816.31     13.27 o 
  29   3   0      376.52      399.28     11.40 o 
  30   3   0     2573.90     2439.22     46.08 o 
  31   3   0      298.18      325.92     10.85 o 
  32   3   0      189.75      221.36     10.36 o 
  33   3   0     1875.67     1826.58     50.40 o 
  34   3   0       21.90       77.06     11.43 o 
  35   3   0      978.79      908.74     25.35 o 
  36   3   0      904.34      843.96     31.49 o 
  37   3   0      287.40      323.50     20.45 o 
  38   3   0      232.44      157.15     18.41 o 
  39   3   0       44.53       53.81     17.73 o 
  40   3   0      180.93      186.49     19.86 o 
  41   3   0       22.86       27.42     18.68 o 
  42   3   0       36.71       39.67     18.75 o 
  43   3   0     1004.27      945.81     29.64 o 
  44   3   0      677.73      739.08     27.91 o 
  45   3   0      362.55      392.31     23.76 o 
  46   3   0       36.91       46.31     21.20 o 
  47   3   0      241.49      301.46     24.01 o 
  48   3   0      106.56      137.01     21.74 o 
  49   3   0      323.29      333.11     26.23 o 
  50   3   0      756.39      704.06     33.40 o 
  51   3   0      394.49      385.37     29.64 o 
  52   3   0       11.88       82.38     24.00 o 
  53   3   0     1337.07     1275.26     58.74 o 
  54   3   0       57.27       84.64     21.25 o 
  55   3   0      104.87      140.81     22.68 o 
  56   3   0       19.99       46.91     19.88 o 
  57   3   0        2.59        5.22     21.15 o 
  58   3   0        0.62       -3.35     24.89 o 
  59   3   0       13.96       47.24     26.30 o 
  60   3   0      115.23      106.82     26.59 o 
  61   3   0        4.47       13.54     27.78 o 
  62   3   0      104.94      106.71     29.44 o 
  63   3   0       14.88       35.03     37.59 o 
  64   3   0       22.08       38.80     38.07 o 
  65   3   0       12.11       12.65     54.42 o 
  66   3   0        6.19       57.41     42.48 o 
  67   3   0        0.13       73.47     44.08 o 
  68   3   0       57.74       32.98     64.15 o 
   0   4   0    13732.91    13194.16    137.66 o 
   1   4   0     3177.58     3056.38     19.51 o 
   2   4   0      160.83      218.94     10.67 o 
   3   4   0     5091.67     4991.63     39.92 o 
   4   4   0      596.75      803.22     11.32 o 
   5   4   0     2848.40     2952.85     31.71 o 
   6   4   0       37.75       47.22      5.85 o 
   7   4   0     1846.29     1695.17     22.34 o 
   8   4   0      273.65      365.75     13.11 o 
   9   4   0      101.44      121.34     10.55 o 
  10   4   0       56.15       88.42     10.48 o 
  11   4   0        7.09        5.24      5.68 o 
  12   4   0      170.16      164.53      7.51 o 
  13   4   0     2190.93     2045.93     18.43 o 
  14   4   0     4825.50     4584.96     76.00 o 
  15   4   0     2129.52     2014.19     66.93 o 
  16   4   0     5856.99     5711.98     76.36 o 
  17   4   0     1588.88     1822.21     35.61 o 
  18   4   0     8087.33     8240.42     87.20 o 
  19   4   0     4757.03     4536.70     61.90 o 
  20   4   0        0.11       28.39      9.59 o 
  21   4   0     1202.47     1065.45     45.90 o 
  22   4   0      950.72      806.61     27.53 o 
  23   4   0     1478.36     1339.71     35.87 o 
  24   4   0     3466.63     3038.58     81.87 o 
  25   4   0      203.65      209.82     18.56 o 
  26   4   0     1468.96     1238.01     58.31 o 
  27   4   0       31.35       46.96      7.64 o 
  28   4   0        9.89       17.78     13.85 o 
  29   4   0       15.85       13.91     14.50 o 
  30   4   0      117.70      100.04     16.60 o 
  31   4   0      814.44      838.23     24.20 o 
  32   4   0     2431.36     2160.64     34.76 o 
  33   4   0      311.38      343.73     23.52 o 
  34   4   0      107.40      151.09     18.35 o 
  35   4   0      185.61      198.88     19.10 o 
  36   4   0     1150.33     1093.28     33.16 o 
  37   4   0      131.81      151.11     19.79 o 
  38   4   0      441.25      468.24     23.53 o 
  39   4   0      436.38      441.96     23.89 o 
  40   4   0      156.14      158.77     19.95 o 
  41   4   0      249.31      271.23     22.34 o 
  42   4   0      236.58      226.06     22.48 o 
  43   4   0      280.91      292.64     23.52 o 
  44   4   0      395.96      366.20     24.43 o 
  45   4   0      387.70      422.74     28.62 o 
  46   4   0      610.28      663.29     30.17 o 
  47   4   0      191.21      145.80     23.11 o 
  48   4   0        0.13       31.77     22.31 o 
  49   4   0      161.52      192.46     25.15 o 
  50   4   0       44.90       53.19     24.83 o 
  51   4   0       39.09       84.22     25.81 o 
  52   4   0        2.98       26.45     24.91 o 
  53   4   0      181.24      180.68     28.62 o 
  54   4   0      328.28      338.67     29.29 o 
  55   4   0       24.43       41.31     25.21 o 
  56   4   0       62.72       47.33     21.76 o 
  57   4   0        5.18       15.18     21.37 o 
  58   4   0       20.39       17.85     21.67 o 
  59   4   0        2.58       13.72     23.03 o 
  60   4   0       27.48       41.49     23.50 o 
  61   4   0       16.23        2.23     35.33 o 
  62   4   0        9.35        6.32     42.40 o 
  63   4   0        0.05        3.67     38.70 o 
  64   4   0      155.75      139.96     40.50 o 
  65   4   0       97.53      194.02     41.92 o 
  66   4   0       26.99      116.76     60.16 o 
  67   4   0      138.31      195.34     62.97 o 
   0   5   0    20472.30    18742.33     95.34 o 
   1   5   0     5331.42     5599.31     53.33 o 
   2   5   0      973.90      972.21     16.25 o 
   3   5   0        3.80       20.21      7.00 o 
   4   5   0     2244.22     2138.02     43.83 o 
   5   5   0    10436.49     9786.77     85.74 o 
   6   5   0     3962.11     3825.02     61.92 o 
   7   5   0      757.41      542.95     14.37 o 
   8   5   0      661.25      525.23     26.95 o 
   9   5   0       33.73       31.99     12.22 o 
  10   5   0      161.43      177.26     14.70 o 
  11   5   0       46.22       68.75     13.34 o 
  12   5   0        2.54       16.54     13.00 o 
  13   5   0     1704.01     1750.48     29.79 o 
  14   5   0     1174.07     1184.77     26.01 o 
  15   5   0      435.46      429.26     19.38 o 
  16   5   0      452.36      364.11     20.00 o 
  17   5   0     4120.58     4004.46     58.98 o 
  18   5   0      489.05      592.85     29.54 o 
  19   5   0      129.92      211.26     19.77 o 
  20   5   0        1.07       20.02     16.00 o 
  21   5   0      907.33      914.04     33.12 o 
  22   5   0     4090.76     3823.64     79.22 o 
  23   5   0      103.88      165.23     19.50 o 
  24   5   0      505.90      469.19     24.96 o 
  25   5   0        7.74       26.18     17.96 o 
  26   5   0      477.60      496.77     25.05 o 
  27   5   0        1.71       34.67     18.71 o 
  28   5   0     1281.45     1302.41     34.69 o 
  29   5   0     1326.48     1219.96     33.97 o 
  30   5   0      216.09      238.61     22.85 o 
  31   5   0      486.94      549.65     41.09 o 
  32   5   0     3645.47     3400.19     53.51 o 
  33   5   0     8018.01     7358.53     89.42 o 
  34   5   0      133.54      251.39     25.49 o 
  35   5   0      431.85      401.97     28.22 o 
  36   5   0      164.25      156.23     23.87 o 
  37   5   0      284.67      266.20     26.03 o 
  38   5   0      327.41      355.61     31.46 o 
  39   5   0        0.42       19.06     24.21 o 
  40   5   0      303.74      264.51     28.44 o 
  41   5   0      569.17      608.01     37.29 o 
  42   5   0      174.63      195.19     28.08 o 
  43   5   0       18.28       23.32     25.37 o 
  44   5   0       38.82       62.08     26.55 o 
  45   5   0      976.93      945.00     68.38 o 
  46   5   0       19.75       70.92     27.89 o 
  47   5   0        0.00       32.66     27.31 o 
  48   5   0       53.16       43.97     30.18 o 
  49   5   0      170.74      220.07     37.55 o 
  50   5   0      314.44      339.19     40.06 o 
  51   5   0       29.04       58.26     32.68 o 
  52   5   0       40.89       71.76     33.26 o 
  53   5   0      289.29      319.87     41.37 o 
  54   5   0        9.59      -10.47     32.57 o 
  55   5   0       74.73       67.31     34.21 o 
  56   5   0      103.04       77.51     34.55 o 
  57   5   0       43.93       72.88     34.55 o 
  58   5   0       25.21       49.50     28.53 o 
  59   5   0        7.14        5.18     29.38 o 
  60   5   0        1.35       12.21     28.10 o 
  61   5   0       19.75       27.36     29.56 o 
  62   5   0        0.09       19.55     31.37 o 
  63   5   0       95.98       95.52     40.56 o 
  64   5   0      218.91      222.36     41.32 o 
  65   5   0       86.65      111.86     43.74 o 
  66   5   0        1.25       50.83     66.11 o 
   0   6   0      188.67      169.45     14.54 o 
   1   6   0      887.79      752.38     15.12 o 
   2   6   0     2017.38     1694.80     21.59 o 
   3   6   0      348.93      343.80     11.55 o 
   4   6   0      119.72      176.28     10.23 o 
   5   6   0      228.91      262.09     11.14 o 
   6   6   0      808.24      767.43     18.21 o 
   7   6   0     1580.03     1497.82     38.91 o 
   8   6   0      763.29      641.34     20.53 o 
   9   6   0      123.59      121.96      8.07 o 
  10   6   0     2172.83     2148.32     33.92 o 
  11   6   0     6793.31     6266.96     55.49 o 
  12   6   0       51.71      102.64     16.89 o 
  13   6   0      794.35      807.54     25.28 o 
  14   6   0      985.77      959.88     26.60 o 
  15   6   0     2398.66     2298.59     37.58 o 
  16   6   0     4987.75     4841.54     52.58 o 
  17   6   0     1154.02     1007.57     28.73 o 
  18   6   0      336.63      281.04     20.60 o 
  19   6   0      797.98      636.85     25.90 o 
  20   6   0      176.90      195.98     20.44 o 
  21   6   0      901.36      862.32     30.23 o 
  22   6   0     2091.57     1937.43     45.51 o 
  23   6   0      491.04      491.61     25.60 o 
  24   6   0      527.20      484.64     25.88 o 
  25   6   0      269.04      275.08     24.17 o 
  26   6   0     1879.69     1814.36     52.23 o 
  27   6   0        1.96       17.85     20.92 o 
  28   6   0      284.19      250.50     24.86 o 
  29   6   0     1168.61     1066.97     34.94 o 
  30   6   0      625.51      639.36     30.73 o 
  31   6   0      396.24      428.79     28.81 o 
  32   6   0     1093.32      989.58     35.11 o 
  33   6   0       13.35       25.76     22.37 o 
  34   6   0       24.57       26.51     23.28 o 
  35   6   0      118.83      120.09     25.25 o 
  36   6   0      151.86      190.79     30.44 o 
  37   6   0      583.15      555.40     33.65 o 
  38   6   0      731.34      612.12     32.86 o 
  39   6   0      185.77      153.81     26.92 o 
  40   6   0        0.41       -7.62     33.60 o 
  41   6   0        4.36        7.28     26.46 o 
  42   6   0      200.37      221.76     30.09 o 
  43   6   0      352.38      345.58     32.37 o 
  44   6   0      100.57      157.83     30.57 o 
  45   6   0      243.53      250.16     32.60 o 
  46   6   0      126.00       89.73     32.85 o 
  47   6   0      263.72      326.43     46.06 o 
  48   6   0      860.13      888.07     48.99 o 
  49   6   0        2.87       56.34     35.79 o 
  50   6   0        8.83       33.17     34.67 o 
  51   6   0        8.24       20.93     33.65 o 
  52   6   0      108.58      113.46     36.30 o 
  53   6   0      271.36      325.45     41.36 o 
  54   6   0        5.45        7.18     35.42 o 
  55   6   0       44.23       14.95     61.97 o 
  56   6   0      112.71      129.96     37.46 o 
  57   6   0       74.34      105.87     53.47 o 
  58   6   0       12.94        9.37     36.57 o 
  59   6   0       21.71       40.87     36.90 o 
  60   6   0      241.19      204.51     31.14 o 
  61   6   0       52.10       78.70     38.84 o 
  62   6   0      139.05       76.75     33.13 o 
  63   6   0        0.29      -34.97     50.72 o 
  64   6   0       16.30       46.56     36.84 o 
  65   6   0        4.58       44.00     47.17 o 
   0   7   0      857.46      881.27     24.91 o 
   1   7   0      144.61      135.37     11.88 o 
   2   7   0      430.05      423.64     13.82 o 
   3   7   0      140.10      139.71     11.17 o 
   4   7   0       78.05       85.27     10.52 o 
   5   7   0       30.19       20.34      9.38 o 
   6   7   0        0.32        4.06      9.24 o 
   7   7   0      251.56      272.46     11.11 o 
   8   7   0       37.28       41.92      8.40 o 
   9   7   0      258.17      257.76     12.67 o 
  10   7   0     1540.09     1513.53     27.24 o 
  11   7   0     4744.31     4381.28     50.63 o 
  12   7   0      216.94      245.14     20.50 o 
  13   7   0      902.14      863.23     32.10 o 
  14   7   0     2484.65     2387.39     41.00 o 
  15   7   0      612.36      554.27     25.46 o 
  16   7   0       12.27      294.71     56.67 o 
  17   7   0    15945.17    14754.07     95.97 o 
  18   7   0      122.06      345.62     64.75 o 
  19   7   0      184.59      241.39     23.14 o 
  20   7   0        7.64       56.33     27.21 o 
  21   7   0     7035.99     6721.45    121.26 o 
  22   7   0     1186.17     1140.00     48.12 o 
  23   7   0        0.49       38.90     21.56 o 
  24   7   0       46.23       49.33     21.70 o 
  25   7   0      446.82      327.43     25.67 o 
  26   7   0       27.45       40.62     23.50 o 
  27   7   0      712.89      571.24     29.63 o 
  28   7   0       18.63       37.72     24.28 o 
  29   7   0     2569.37     2527.15     49.77 o 
  30   7   0      374.33      393.84     29.52 o 
  31   7   0       93.56       64.54     25.36 o 
  32   7   0      311.96      275.71     27.81 o 
  33   7   0      287.95      283.48     28.55 o 
  34   7   0      124.91      162.61     26.81 o 
  35   7   0       68.78       92.43     27.10 o 
  36   7   0        9.83       40.71     26.02 o 
  37   7   0      312.80      266.03     36.42 o 
  38   7   0       38.78       40.27     28.23 o 
  39   7   0        2.38       -0.53     27.43 o 
  40   7   0       49.77       59.39     29.00 o 
  41   7   0       68.96       90.74     34.08 o 
  42   7   0      801.89      768.51     48.90 o 
  43   7   0       59.15       93.76     34.89 o 
  44   7   0      255.61      300.77     38.14 o 
  45   7   0     1517.28     1537.53     57.53 o 
  46   7   0        7.62       80.59     34.06 o 
  47   7   0        2.94       36.11     37.02 o 
  48   7   0       44.15      129.44     36.15 o 
  49   7   0     2149.03     2173.06     68.34 o 
  50   7   0      312.29      439.02     85.30 o 
  51   7   0        5.53       22.73     37.59 o 
  52   7   0        3.85       67.81     39.11 o 
  53   7   0      248.33      242.62     42.11 o 
  54   7   0      111.06      117.35     36.38 o 
  55   7   0       40.31       27.66     65.80 o 
  56   7   0        2.11       20.18     36.18 o 
  57   7   0        9.35       -6.33     36.49 o 
  58   7   0        6.45        4.49     67.09 o 
  59   7   0       94.97       94.40     39.76 o 
  60   7   0        9.70       51.28     40.05 o 
  61   7   0      132.45       72.55     33.68 o 
  62   7   0       25.20       64.88     56.34 o 
  63   7   0        0.67       15.63     37.16 o 
   0   8   0      441.26      583.88     81.40 o 
   1   8   0     2199.51     2061.66     28.28 o 
   2   8   0     3594.69     3292.07     48.80 o 
   3   8   0      952.42      960.17     55.13 o 
   4   8   0      133.98      109.91     16.66 o 
   5   8   0      207.26      213.24     23.84 o 
   6   8   0      940.49      831.60     20.86 o 
   7   8   0        4.82       41.37     17.48 o 
   8   8   0      756.41      801.69     40.18 o 
   9   8   0      266.43      405.07     60.54 o 
  10   8   0     1840.21     1821.38     31.34 o 
  11   8   0      243.76      241.29     21.30 o 
  12   8   0      222.16      216.68     18.51 o 
  13   8   0      349.51      448.38     31.24 o 
  14   8   0     1136.08     1023.89     32.09 o 
  15   8   0       85.72      118.41     22.63 o 
  16   8   0      137.68      156.00     29.09 o 
  17   8   0     2336.82     2355.04    127.93 o 
  18   8   0     5030.20     4277.63     57.98 o 
  19   8   0       48.64      190.02     36.51 o 
  20   8   0      196.80      265.47     24.56 o 
  21   8   0      360.38      323.56     25.67 o 
  22   8   0       70.03       64.79     22.86 o 
  23   8   0       19.63       39.09     22.88 o 
  24   8   0      172.24      184.15     25.37 o 
  25   8   0       31.78       50.63     24.09 o 
  26   8   0        5.08        4.86     29.97 o 
  27   8   0     1104.94     1013.05     37.21 o 
  28   8   0      173.80      210.59     26.63 o 
  29   8   0      313.05      215.37     35.30 o 
  30   8   0      127.70      149.45     45.82 o 
  31   8   0     1047.33     1040.97     38.74 o 
  32   8   0        5.26       23.02     27.38 o 
  33   8   0      526.52      436.05     32.23 o 
  34   8   0       49.86       71.90     28.13 o 
  35   8   0      109.49       98.30     31.87 o 
  36   8   0       14.77       25.50     27.42 o 
  37   8   0      298.87      306.56     32.21 o 
  38   8   0      587.05      551.45     36.76 o 
  39   8   0      149.48      187.22     37.97 o 
  40   8   0     1301.62     1265.75     54.24 o 
  41   8   0       64.62      106.92     37.20 o 
  42   8   0       67.98       71.47     35.85 o 
  43   8   0      167.03      162.72     36.11 o 
  44   8   0      221.30      248.82     39.31 o 
  45   8   0      273.60      311.17     41.13 o 
  46   8   0       22.02       31.75     35.70 o 
  47   8   0        1.62       32.30     36.40 o 
  48   8   0      343.92      400.02     45.36 o 
  49   8   0      768.51      759.10     52.15 o 
  50   8   0      531.77      546.91     47.36 o 
  51   8   0        5.58       39.28     35.29 o 
  52   8   0       26.61       28.43     36.68 o 
  53   8   0      105.29       94.15     37.89 o 
  54   8   0       79.32      125.08     38.67 o 
  55   8   0        3.56       16.39     36.99 o 
  56   8   0       24.88       68.99     41.06 o 
  57   8   0       21.78       36.91     41.68 o 
  58   8   0      117.14       64.64     40.47 o 
  59   8   0       40.44       38.97     42.64 o 
  60   8   0       98.44       91.09     44.69 o 
  61   8   0       71.02       27.17     36.72 o 
   0   9   0     1403.29     1360.43     65.16 o 
   1   9   0       88.76       72.34     15.68 o 
   2   9   0     1163.95     1039.89     23.72 o 
   3   9   0     2007.87     1807.10     49.36 o 
   4   9   0       11.43      235.37     55.35 o 
   5   9   0      948.84      830.86     37.07 o 
   6   9   0      417.05      495.18     37.80 o 
   7   9   0      376.69      505.08     30.71 o 
   8   9   0      485.55      466.52     30.93 o 
   9   9   0        4.78       50.10     19.03 o 
  10   9   0       34.61       35.82     25.56 o 
  11   9   0      491.42      497.35     24.46 o 
  12   9   0       72.01      112.88     19.72 o 
  13   9   0       86.47      506.87    109.51 o 
  14   9   0     1728.46     1849.66     65.88 o 
  15   9   0     1668.07     1653.69     33.66 o 
  16   9   0      594.29      810.35     45.47 o 
  17   9   0      192.11      409.03     44.40 o 
  18   9   0      809.19      935.73     95.88 o 
  19   9   0     1572.27     1574.65     41.87 o 
  20   9   0       10.01      104.60     32.35 o 
  21   9   0      843.56      903.32     79.24 o 
  22   9   0      414.22      404.42     30.14 o 
  23   9   0      199.64      228.37     35.46 o 
  24   9   0      434.15      449.10     34.45 o 
  25   9   0        8.21       71.94     25.69 o 
  26   9   0      395.85      471.24     47.28 o 
  27   9   0      482.16      518.13     34.91 o 
  28   9   0      324.66      350.33     40.47 o 
  29   9   0      469.88      491.42     33.25 o 
  30   9   0      184.16      205.37     30.81 o 
  31   9   0      846.15      886.81     46.69 o 
  32   9   0      655.19      641.51     43.14 o 
  33   9   0      536.21      598.11     37.25 o 
  34   9   0       77.41       86.52     30.63 o 
  35   9   0       66.21       58.53     35.28 o 
  36   9   0      241.09      196.63     37.95 o 
  37   9   0       22.33       36.95     34.12 o 
  38   9   0      247.80      289.72     61.61 o 
  39   9   0      495.28      465.01     42.94 o 
  40   9   0      103.15      124.05     36.55 o 
  41   9   0        1.20       22.20     35.05 o 
  42   9   0       19.40       25.00     35.38 o 
  43   9   0       80.71      104.78     38.06 o 
  44   9   0      212.80      196.17     37.69 o 
  45   9   0      101.12       52.98     36.37 o 
  46   9   0      233.32      261.89     40.70 o 
  47   9   0       29.58       49.40     39.04 o 
  48   9   0       45.72       45.51     45.74 o 
  49   9   0        2.38       10.25     38.51 o 
  50   9   0       63.89       77.10     39.09 o 
  51   9   0      249.06      291.63     48.88 o 
  52   9   0      118.85       97.97     37.67 o 
  53   9   0       14.39       46.61     39.26 o 
  54   9   0      148.81      148.06     40.07 o 
  55   9   0       35.39       32.52     40.93 o 
  56   9   0       35.90       35.95     42.19 o 
  57   9   0        2.55       -2.89     43.46 o 
  58   9   0      115.49       90.86     44.17 o 
  59   9   0      136.82      119.69     45.40 o 
   0  10   0      338.36      526.20     81.09 o 
   1  10   0      483.57      625.33     85.51 o 
   2  10   0      871.23      888.82     87.62 o 
   3  10   0      709.33      639.64     48.99 o 
   4  10   0       86.40      369.96     32.09 o 
   5  10   0      729.92      885.45     76.13 o 
   6  10   0      605.58      786.10    105.82 o 
   7  10   0     1782.55     1582.85     35.11 o 
   8  10   0      164.66      373.83     58.85 o 
   9  10   0      325.08      301.61     23.56 o 
  10  10   0        9.01      181.45     53.44 o 
  11  10   0      757.05      955.35    100.17 o 
  12  10   0     1357.25     1602.86    119.85 o 
  13  10   0     1097.57     1098.58     68.11 o 
  14  10   0        1.54      151.38     41.60 o 
  15  10   0       48.39      664.37    139.55 o 
  16  10   0     2675.80     2413.95     52.25 o 
  17  10   0       14.31      428.52     34.58 o 
  18  10   0      228.92      229.97     23.15 o 
  19  10   0      184.70      187.82     22.37 o 
  20  10   0        1.45       35.95     21.01 o 
  21  10   0       46.08      148.28     24.66 o 
  22  10   0      486.06      584.74     28.16 o 
  23  10   0      183.97      250.63     37.20 o 
  24  10   0      143.72      181.51     28.80 o 
  25  10   0      168.04      198.44     29.40 o 
  26  10   0      156.73      238.48     30.52 o 
  27  10   0      341.77      464.07     33.44 o 
  28  10   0        7.99       79.48     29.82 o 
  29  10   0      377.49      320.51     37.89 o 
  30  10   0      400.22      415.30     43.78 o 
  31  10   0      320.38      318.32     39.44 o 
  32  10   0       84.74      101.24     34.73 o 
  33  10   0      168.07      216.28     38.77 o 
  34  10   0      857.85      810.59     48.46 o 
  35  10   0       75.09      132.90     37.83 o 
  36  10   0        1.39       40.09     35.95 o 
  37  10   0      226.19      271.91     42.90 o 
  38  10   0        0.98       39.49     35.04 o 
  39  10   0       15.60       42.77     36.57 o 
  40  10   0      481.89      453.37     45.44 o 
  41  10   0      412.53      364.03     44.87 o 
  42  10   0      228.92      260.75     45.94 o 
  43  10   0        0.08       47.80     37.84 o 
  44  10   0      289.75      264.80     41.16 o 
  45  10   0      278.41      182.68     42.63 o 
  46  10   0       88.51       98.62     38.75 o 
  47  10   0       13.10       31.82     38.88 o 
  48  10   0       16.29      -10.96     37.78 o 
  49  10   0      106.95       90.29     39.47 o 
  50  10   0      525.17      516.08     49.71 o 
  51  10   0        1.86       19.48     40.52 o 
  52  10   0       83.55       69.37     40.93 o 
  53  10   0        5.22       21.63     42.13 o 
  54  10   0      113.87       83.15     43.31 o 
  55  10   0        0.65        0.45     45.05 o 
  56  10   0      135.32      147.68     46.49 o 
   0  11   0      117.76     1465.97     67.94 o 
   1  11   0     2245.30     1948.59     52.01 o 
   2  11   0      191.00     1205.16     44.08 o 
   3  11   0     1548.16     1521.82     35.44 o 
   4  11   0       94.33      709.45     42.58 o 
   5  11   0      931.09      896.31     30.65 o 
   6  11   0        0.03      262.86     33.20 o 
   7  11   0      297.92      389.82     25.33 o 
   8  11   0      241.61      278.74     28.02 o 
   9  11   0      358.48      407.46     26.39 o 
  10  11   0      399.50      372.20     35.02 o 
  11  11   0      143.81      231.15     24.39 o 
  12  11   0        3.22       61.25     26.12 o 
  13  11   0      123.21      150.54     24.31 o 
  14  11   0      127.25      394.63     34.79 o 
  15  11   0      820.36      869.97     32.83 o 
  16  11   0        8.18      298.38     34.63 o 
  17  11   0      542.74      518.92     29.87 o 
  18  11   0      127.03      140.47     46.88 o 
  19  11   0       30.24       63.52     24.04 o 
  20  11   0       55.18      100.16     24.72 o 
  21  11   0       67.27      125.29     33.10 o 
  22  11   0      474.91      413.20     30.07 o 
  23  11   0       69.62      111.33     25.72 o 
  24  11   0       56.06       92.64     25.96 o 
  25  11   0       31.77       63.50     25.90 o 
  26  11   0        2.06       31.93     25.92 o 
  27  11   0       50.69       70.87     25.67 o 
  28  11   0        1.55       28.55     26.31 o 
  29  11   0       99.67      167.66     28.55 o 
  30  11   0       37.67      113.31     27.44 o 
  31  11   0      613.75      569.40     44.10 o 
  32  11   0       63.91       67.60     34.20 o 
  33  11   0       39.21       56.65     34.25 o 
  34  11   0       44.97      226.30     99.08 o 
  35  11   0     1298.05     1237.70     56.29 o 
  36  11   0      167.75      235.32     41.65 o 
  37  11   0       13.04       42.48     37.90 o 
  38  11   0        4.38       10.76     33.87 o 
  39  11   0       20.84       19.90     37.01 o 
  40  11   0        3.14        7.18     37.49 o 
  41  11   0        2.65       44.09     36.88 o 
  42  11   0       12.80       78.90     40.25 o 
  43  11   0      975.37      888.67     55.71 o 
  44  11   0       40.13       94.35     39.70 o 
  45  11   0       36.08       28.94     40.47 o 
  46  11   0        1.48       36.68     38.62 o 
  47  11   0      184.19      223.60     42.50 o 
  48  11   0        0.72       74.49     40.81 o 
  49  11   0      159.42      160.57     42.16 o 
  50  11   0       62.88       66.13     41.59 o 
  51  11   0      146.98       76.21     42.69 o 
  52  11   0       44.41       89.46     45.68 o 
  53  11   0      269.12      277.32     45.45 o 
   0  12   0     3147.45     2858.65     91.02 o 
   1  12   0      381.56      958.02     47.59 o 
   2  12   0      434.43      408.99     37.48 o 
   3  12   0       16.26      124.89     32.68 o 
   4  12   0       89.37      199.68     33.83 o 
   5  12   0      566.07      649.68     40.97 o 
   6  12   0      770.28      731.45     41.29 o 
   7  12   0       44.48      271.09     35.50 o 
   8  12   0       62.79      225.84     31.97 o 
   9  12   0      748.56      621.15     29.76 o 
  10  12   0       10.72      158.81     38.81 o 
  11  12   0        0.98      456.20     63.78 o 
  12  12   0     1391.73     1388.86     41.61 o 
  13  12   0       12.96      158.29     45.04 o 
  14  12   0       12.07       49.01     23.92 o 
  15  12   0        8.85      612.35     93.26 o 
  16  12   0     2395.53     2351.14     68.91 o 
  17  12   0      651.66      961.99    105.28 o 
  18  12   0       17.52       91.31     25.72 o 
  19  12   0        5.59       70.27     24.81 o 
  20  12   0      105.87      158.23     33.34 o 
  21  12   0      352.38      521.19     71.92 o 
  22  12   0      924.81      956.52     37.72 o 
  23  12   0       75.01      502.97     53.59 o 
  24  12   0      807.60      762.89     37.09 o 
  25  12   0        1.94      191.37     37.69 o 
  26  12   0      393.90      495.50     34.54 o 
  27  12   0      436.98      477.50     34.01 o 
  28  12   0      131.81      154.89     29.69 o 
  29  12   0        2.69       39.23     26.72 o 
  30  12   0      110.93      205.22     44.03 o 
  31  12   0       47.40       67.63     27.76 o 
  32  12   0       26.12       72.61     28.44 o 
  33  12   0      114.52      239.64     39.48 o 
  34  12   0     1646.56     1566.87     49.96 o 
  35  12   0        5.11      133.43     40.55 o 
  36  12   0      285.73      248.55     32.73 o 
  37  12   0       10.32       58.15     29.88 o 
  38  12   0      128.68      101.74     30.99 o 
  39  12   0       98.99       55.20     32.23 o 
  40  12   0        1.49       33.10     29.91 o 
  41  12   0       54.58       56.30     32.86 o 
  42  12   0      443.57      400.38     39.57 o 
  43  12   0       40.54       64.73     39.86 o 
  44  12   0       28.99       30.43     40.29 o 
  45  12   0        3.47        0.33     40.32 o 
  46  12   0      199.92      135.20     46.43 o 
  47  12   0      181.31      111.94     43.24 o 
  48  12   0        1.09       23.01     44.58 o 
  49  12   0      139.85       59.23     45.09 o 
   0  13   0      663.69      742.08     63.55 o 
   1  13   0      343.13      572.25     41.73 o 
   2  13   0      323.73      328.88     37.14 o 
   3  13   0       33.53      118.10     33.46 o 
   4  13   0       58.28      171.81     33.51 o 
   5  13   0      252.29      540.02     80.55 o 
   6  13   0      959.71      902.75     46.02 o 
   7  13   0        1.37      670.18     72.69 o 
   8  13   0     1406.58     1046.81     47.61 o 
   9  13   0        0.92      383.94     76.25 o 
  10  13   0       28.34       43.02     36.22 o 
  11  13   0       15.71       86.97     34.30 o 
  12  13   0      442.48      314.06     38.00 o 
  13  13   0        1.71       88.11     47.82 o 
  14  13   0      244.47      254.95     31.53 o 
  15  13   0        2.04       79.27     48.41 o 
  16  13   0      201.16      172.64     26.22 o 
  17  13   0        2.87       87.78     40.52 o 
  18  13   0      436.23      405.03     31.07 o 
  19  13   0        1.25       62.40     25.43 o 
  20  13   0        8.83       21.20     23.78 o 
  21  13   0       82.72       78.41     26.15 o 
  22  13   0        0.22       37.17     25.94 o 
  23  13   0       51.41      110.51     30.82 o 
  24  13   0      128.07      142.94     27.23 o 
  25  13   0       36.39       51.40     27.63 o 
  26  13   0       99.20      102.35     28.02 o 
  27  13   0        8.64       64.40     27.16 o 
  28  13   0      187.23      169.00     29.34 o 
  29  13   0       18.80       55.54     26.19 o 
  30  13   0       74.75       90.10     29.34 o 
  31  13   0       51.52       77.93     29.78 o 
  32  13   0      111.36      108.28     29.96 o 
  33  13   0      116.87       90.42     28.51 o 
  34  13   0       50.12       50.47     28.55 o 
  35  13   0       65.75       71.49     30.02 o 
  36  13   0       16.67      -27.65     30.43 o 
  37  13   0       34.48      108.79     31.52 o 
  38  13   0      476.40      412.61     37.19 o 
  39  13   0      184.16      199.21     50.05 o 
  40  13   0      106.87      101.16     34.78 o 
  41  13   0        4.52       41.55     34.04 o 
  42  13   0       10.48      100.64     34.41 o 
  43  13   0      471.54      354.92     38.37 o 
  44  13   0      136.45      118.06     37.61 o 
  45  13   0        8.72       14.39     45.45 o 
   0  14   0     1826.24     1519.82     81.13 o 
   1  14   0        5.97      643.25     46.17 o 
   2  14   0      238.35      202.11     37.64 o 
   3  14   0       46.61      225.00     38.28 o 
   4  14   0      465.61      598.83     45.07 o 
   5  14   0      627.43      685.66     45.66 o 
   6  14   0      111.53      313.58     38.83 o 
   7  14   0       17.93       38.73     33.69 o 
   8  14   0        0.78       -0.18     34.66 o 
   9  14   0       16.56       55.19     35.41 o 
  10  14   0      248.83      233.33     41.15 o 
  11  14   0       51.77      142.42     50.07 o 
  12  14   0       11.71      145.67     36.35 o 
  13  14   0      427.60      397.64     39.63 o 
  14  14   0       37.56      218.34     72.71 o 
  15  14   0       18.45       94.19     32.90 o 
  16  14   0      128.28      156.08     33.09 o 
  17  14   0        0.36      121.40     32.48 o 
  18  14   0        1.27      111.29     32.96 o 
  19  14   0      163.37      205.09     28.21 o 
  20  14   0       89.50      157.68     28.52 o 
  21  14   0       56.54      125.84     37.49 o 
  22  14   0       12.69       59.38     30.52 o 
  23  14   0       50.31       97.56     27.71 o 
  24  14   0       32.94       62.42     27.41 o 
  25  14   0       17.06       56.35     30.91 o 
  26  14   0       19.15      135.38     48.68 o 
  27  14   0      594.35      570.20     45.91 o 
  28  14   0      538.45      520.09     37.22 o 
  29  14   0       46.86       86.58     30.72 o 
  30  14   0       40.09      224.67     52.02 o 
  31  14   0     1065.73      825.40     41.47 o 
  32  14   0      249.85      423.20     44.52 o 
  33  14   0      415.09      324.72     35.60 o 
  34  14   0       88.94      124.56     33.16 o 
  35  14   0      155.22       77.90     32.94 o 
  36  14   0        3.16      -29.45     34.59 o 
  37  14   0       12.33       29.48     41.56 o 
  38  14   0      466.50      385.31     37.03 o 
  39  14   0       28.05       66.67     36.71 o 
  40  14   0       39.27       30.41     38.32 o 
  41  14   0        0.34        3.20     65.20 o 
   0  15   0      395.97      438.77     62.79 o 
   1  15   0      308.21      383.08     43.36 o 
   2  15   0      183.22      421.27     43.59 o 
   3  15   0      621.61      467.21     43.99 o 
   4  15   0      141.23      238.68     40.87 o 
   5  15   0        6.20       80.02     37.53 o 
   6  15   0       76.93       84.52     38.19 o 
   7  15   0      165.15       87.63     40.68 o 
   8  15   0      132.35      107.91     40.43 o 
   9  15   0        7.69       71.64     38.21 o 
  10  15   0      140.41      258.08     41.01 o 
  11  15   0      631.68      670.93     48.24 o 
  12  15   0      382.49      426.80     42.78 o 
  13  15   0       55.54      172.45     37.76 o 
  14  15   0      114.03      148.47     35.64 o 
  15  15   0       64.58      118.47     37.07 o 
  16  15   0      128.06      206.59     37.60 o 
  17  15   0      189.62      273.14     41.44 o 
  18  15   0       64.14      159.60     38.74 o
[truncated: 296,902 more chars]
